# Supplementary material for: 5,6-Dimethyl­pyrazine-2,3-dicarb­oxy­lic acid
Source: Acta Crystallogr Sect E Struct Rep Online. 2011 Dec 14;68(Pt 1):o132. doi: 10.1107/S1600536811052366 (PMC3254478; doi:10.1107/S1600536811052366)
Supplement: Supplementary file 1 [file e-68-0o132-sup1.cif]

##############################################################################
#                                                                            #
# This CIF contains the data in a paper accepted for publication in          #
# Acta Crystallographica Section E. It conforms to the requirements of       #
# Notes for Authors for Acta Crystallographica Section E, and has been       #
# peer reviewed under the auspices of the IUCr Commission on Journals.       #
#                                                                            #
# Full details of the Crystallographic Information File format               #
# are given in the paper "The Crystallographic Information File (CIF):       #
# a New Standard Archive File for Crystallography" by S. R. Hall, F. H.      #
# Allen and I. D. Brown [Acta Cryst. (1991), A47, 655-685].                  #
#                                                                            #
# The current version of the core CIF dictionary is obtainable from          #
# ftp://ftp.iucr.org/pub/cif_core.dic.                                       #
#                                                                            #
# Software is freely available for graphical display of the structure(s)     #
# in this CIF. For information consult the CIF software page                 #
# http://www.iucr.org/resources/cif/software.                                #
#                                                                            #
# This file may be used for bona fide research purposes within the           #
# scientific community so long as proper attribution is given to the journal # 
# article from which it was obtained.                                        #
#                                                                            #
##############################################################################
data_I
_audit_creation_method     SHELXL-97
_chemical_name_systematic
;
5,6-Dimethylpyrazine-2,3-dicarboxylic acid
;
_chemical_formula_moiety     'C8 H8 N2 O4'
_chemical_formula_sum     'C8 H8 N2 O4'
_chemical_formula_iupac     'C8 H8 N2 O4'
_chemical_formula_weight     196.16
_chemical_melting_point     ?
_symmetry_cell_setting     monoclinic
_symmetry_space_group_name_H-M     'C 2/c'
_symmetry_space_group_name_Hall     '-C 2yc'
loop_
    _symmetry_equiv_pos_as_xyz
    'x, y, z'
    '-x, y, -z+1/2'
    'x+1/2, y+1/2, z'
    '-x+1/2, y+1/2, -z+1/2'
    '-x, -y, -z'
    'x, -y, z-1/2'
    '-x+1/2, -y+1/2, -z'
    'x+1/2, -y+1/2, z-1/2'
_cell_length_a     15.873(3)
_cell_length_b     14.057(3)
_cell_length_c     11.991(2)
_cell_angle_alpha     90.00
_cell_angle_beta     109.21(3)
_cell_angle_gamma     90.00
_cell_volume     2526.6(9)
_cell_formula_units_Z     12
_cell_measurement_reflns_used     10631
_cell_measurement_theta_min     3.4
_cell_measurement_theta_max     27.8
_cell_measurement_temperature     293(2)
_exptl_crystal_description     block
_exptl_crystal_colour     colourless
_exptl_crystal_size_max     0.30
_exptl_crystal_size_mid     0.25
_exptl_crystal_size_min     0.20
_exptl_crystal_density_diffrn     1.547
_exptl_crystal_density_meas     ?
_exptl_crystal_density_method     'not measured'
_exptl_crystal_F_000     1224
_exptl_absorpt_coefficient_mu     0.126
_exptl_absorpt_correction_type     none
_exptl_absorpt_process_details     ?
_exptl_absorpt_correction_T_min     ?
_exptl_absorpt_correction_T_max     ?
_exptl_special_details     ?
_diffrn_ambient_temperature     293(2)
_diffrn_radiation_type     MoK\a
_diffrn_radiation_wavelength     0.71073
_diffrn_radiation_source     'fine-focus sealed tube'
_diffrn_radiation_monochromator     graphite
_diffrn_measurement_device_type     'Rigaku SCX-mini'
_diffrn_measurement_method     '\w scans'
_diffrn_detector_area_resol_mean     ?
_diffrn_reflns_number     10832
_diffrn_reflns_av_R_equivalents     0.0427
_diffrn_reflns_av_sigmaI/netI     0.0300
_diffrn_reflns_theta_min     3.41
_diffrn_reflns_theta_max     25.02
_diffrn_reflns_theta_full     25.02
_diffrn_measured_fraction_theta_max     0.997
_diffrn_measured_fraction_theta_full     0.997
_diffrn_reflns_limit_h_min     -18
_diffrn_reflns_limit_h_max     18
_diffrn_reflns_limit_k_min     -16
_diffrn_reflns_limit_k_max     16
_diffrn_reflns_limit_l_min     -14
_diffrn_reflns_limit_l_max     14
_diffrn_standards_number     0
_diffrn_standards_interval_count     0
_diffrn_standards_interval_time     0
_diffrn_standards_decay_%     0
_refine_special_details
;
Refinement of <i>F</i>^2^ against ALL reflections. The weighted <i>R</i>-factor
<i>wR</i> and goodness of fit <i>S</i> are based on <i>F</i>^2^, conventional
<i>R</i>-factors <i>R</i> are based on <i>F</i>, with <i>F</i> set to zero for
negative <i>F</i>^2^. The threshold expression of <i>F</i>^2^ >
\s(<i>F</i>^2^) is used only for calculating <i>R</i>-factors(gt) <i>etc</i>.
and is not relevant to the choice of reflections for refinement.
<i>R</i>-factors based on <i>F</i>^2^ are statistically about twice as large
as those based on <i>F</i>, and <i>R</i>- factors based on ALL data will be
even larger.
;
_reflns_number_total     2230
_reflns_number_gt     1937
_reflns_threshold_expression     I>2sigma(I)
_refine_ls_structure_factor_coef     Fsqd
_refine_ls_matrix_type     full
_refine_ls_R_factor_all     0.0582
_refine_ls_R_factor_gt     0.0493
_refine_ls_wR_factor_gt     0.1269
_refine_ls_wR_factor_ref     0.1330
_refine_ls_goodness_of_fit_ref     1.074
_refine_ls_restrained_S_all     1.074
_refine_ls_number_reflns     2230
_refine_ls_number_parameters     196
_refine_ls_number_restraints     0
_refine_ls_hydrogen_treatment     constr
_refine_ls_weighting_scheme     calc
_refine_ls_weighting_details
         'calc w=1/[\s^2^(Fo^2^)+(0.0617P)^2^+3.0039P] where P=(Fo^2^+2Fc^2^)/3'
_atom_sites_solution_hydrogens     geom
_atom_sites_solution_primary     direct
_atom_sites_solution_secondary     difmap
_refine_ls_shift/su_max     0.000
_refine_ls_shift/su_mean     0.000
_refine_diff_density_max     0.634
_refine_diff_density_min     -0.394
_refine_ls_extinction_method     none
_refine_ls_extinction_coef     ?
loop_
    _atom_type_symbol
    _atom_type_description
    _atom_type_scat_dispersion_real
    _atom_type_scat_dispersion_imag
    _atom_type_scat_source
    'C' 'C' 0.0033 0.0016
                         'International Tables Vol C Tables 4.2.6.8 and 6.1.1.4'
    'H' 'H' 0.0000 0.0000
                         'International Tables Vol C Tables 4.2.6.8 and 6.1.1.4'
    'N' 'N' 0.0061 0.0033
                         'International Tables Vol C Tables 4.2.6.8 and 6.1.1.4'
    'O' 'O' 0.0106 0.0060
                         'International Tables Vol C Tables 4.2.6.8 and 6.1.1.4'
_computing_data_collection     'PROCESS-AUTO (Rigaku, 1998)'
_computing_cell_refinement     'PROCESS-AUTO (Rigaku, 1998)'
_computing_data_reduction     'CrystalStructure (Rigaku/MSC, 2002)'
_computing_structure_solution     'SHELXS97 (Sheldrick, 2008)'
_computing_structure_refinement     'SHELXL97 (Sheldrick, 2008)'
_computing_molecular_graphics     'ORTEP-3 for Windows (Farrugia, 1997)'
_computing_publication_material     'publCIF (Westrip, 2010)'
loop_
    _atom_site_type_symbol
    _atom_site_label
    _atom_site_fract_x
    _atom_site_fract_y
    _atom_site_fract_z
    _atom_site_U_iso_or_equiv
    _atom_site_adp_type
    _atom_site_calc_flag
    _atom_site_refinement_flags
    _atom_site_occupancy
    _atom_site_symmetry_multiplicity
    _atom_site_disorder_assembly
    _atom_site_disorder_group
    O O1 0.28005(14) 0.38972(11) 0.78999(16) 0.0595(6) Uani d . 1 1 . .
    H H1 0.2587 0.3468 0.7428 0.089 Uiso calc R 1 1 . .
    O O2 0.17345(15) 0.47314(13) 0.66739(18) 0.0745(7) Uani d . 1 1 . .
    O O3 0.20112(11) 0.67092(14) 0.57803(14) 0.0482(5) Uani d . 1 1 . .
    H H3 0.1591 0.6847 0.5190 0.072 Uiso calc R 1 1 . .
    O O4 0.09881(12) 0.67291(15) 0.66709(16) 0.0567(5) Uani d . 1 1 . .
    O O5 0.40546(13) 0.35937(12) 0.02848(13) 0.0474(5) Uani d . 1 1 . .
    H H5 0.3815 0.4101 0.0026 0.071 Uiso calc R 1 1 . .
    O O6 0.40159(11) 0.41517(11) 0.20060(15) 0.0439(4) Uani d . 1 1 . .
    N N1 0.34098(12) 0.54156(12) 0.92729(14) 0.0318(4) Uani d . 1 1 . .
    N N2 0.28289(12) 0.72021(12) 0.84036(15) 0.0325(4) Uani d . 1 1 . .
    N N3 0.43566(12) 0.18493(12) 0.14017(14) 0.0311(4) Uani d . 1 1 . .
    C C1 0.23855(16) 0.46795(15) 0.75119(19) 0.0362(5) Uani d . 1 1 . .
    C C2 0.27656(14) 0.55308(14) 0.82342(17) 0.0291(5) Uani d . 1 1 . .
    C C3 0.37616(14) 0.61868(15) 0.98780(18) 0.0325(5) Uani d . 1 1 . .
    C C4 0.44770(18) 0.60708(18) 1.1037(2) 0.0491(7) Uani d . 1 1 . .
    H H4A 0.4231 0.6160 1.1662 0.074 Uiso calc R 1 1 . .
    H H4B 0.4936 0.6534 1.1110 0.074 Uiso calc R 1 1 . .
    H H4C 0.4726 0.5444 1.1090 0.074 Uiso calc R 1 1 . .
    C C5 0.17291(15) 0.66150(14) 0.66717(19) 0.0324(5) Uani d . 1 1 . .
    C C6 0.24752(13) 0.64193(14) 0.78045(17) 0.0276(5) Uani d . 1 1 . .
    C C7 0.34688(14) 0.70945(15) 0.94401(18) 0.0315(5) Uani d . 1 1 . .
    C C8 0.38542(18) 0.79617(17) 1.0119(2) 0.0489(7) Uani d . 1 1 . .
    H H8A 0.4458 0.8040 1.0132 0.073 Uiso calc R 1 1 . .
    H H8B 0.3846 0.7900 1.0913 0.073 Uiso calc R 1 1 . .
    H H8C 0.3508 0.8506 0.9752 0.073 Uiso calc R 1 1 . .
    C C9 0.42126(14) 0.35590(15) 0.14246(18) 0.0316(5) Uani d . 1 1 . .
    C C10 0.46645(14) 0.26613(14) 0.19620(17) 0.0286(5) Uani d . 1 1 . .
    C C11 0.46841(15) 0.10400(15) 0.19300(18) 0.0315(5) Uani d . 1 1 . .
    C C12 0.43794(18) 0.01403(16) 0.1277(2) 0.0462(6) Uani d . 1 1 . .
    H H12A 0.3870 0.0264 0.0593 0.069 Uiso calc R 1 1 . .
    H H12B 0.4220 -0.0306 0.1780 0.069 Uiso calc R 1 1 . .
    H H12C 0.4851 -0.0120 0.1036 0.069 Uiso calc R 1 1 . .
loop_
    _atom_site_aniso_label
    _atom_site_aniso_U_11
    _atom_site_aniso_U_22
    _atom_site_aniso_U_33
    _atom_site_aniso_U_12
    _atom_site_aniso_U_13
    _atom_site_aniso_U_23
    O1 0.0717(13) 0.0232(8) 0.0508(11) 0.0069(8) -0.0244(9) -0.0016(7)
    O2 0.0871(15) 0.0368(10) 0.0546(12) 0.0090(10) -0.0375(11) -0.0110(9)
    O3 0.0448(10) 0.0646(12) 0.0236(8) 0.0094(9) -0.0042(7) 0.0075(8)
    O4 0.0354(10) 0.0753(14) 0.0467(11) 0.0054(9) -0.0037(8) 0.0138(9)
    O5 0.0688(12) 0.0361(9) 0.0240(8) 0.0145(9) -0.0028(8) 0.0065(7)
    O6 0.0525(11) 0.0343(9) 0.0447(10) 0.0100(8) 0.0157(8) 0.0008(7)
    N1 0.0353(10) 0.0277(9) 0.0221(9) -0.0014(8) -0.0044(8) 0.0045(7)
    N2 0.0346(10) 0.0269(9) 0.0257(9) -0.0005(8) -0.0040(8) 0.0010(7)
    N3 0.0375(10) 0.0278(9) 0.0201(9) -0.0013(8) -0.0014(7) -0.0005(7)
    C1 0.0447(13) 0.0259(11) 0.0258(11) -0.0001(10) -0.0049(10) 0.0017(9)
    C2 0.0313(11) 0.0263(11) 0.0223(10) -0.0008(9) -0.0011(8) 0.0021(8)
    C3 0.0344(12) 0.0310(11) 0.0232(11) -0.0061(9) -0.0027(9) 0.0032(8)
    C4 0.0528(16) 0.0414(13) 0.0319(13) -0.0110(12) -0.0148(11) 0.0073(10)
    C5 0.0341(13) 0.0226(11) 0.0295(12) 0.0000(9) -0.0042(9) 0.0024(8)
    C6 0.0291(11) 0.0241(10) 0.0226(10) -0.0021(9) -0.0011(8) -0.0004(8)
    C7 0.0340(12) 0.0298(11) 0.0229(11) -0.0052(9) -0.0012(9) 0.0002(8)
    C8 0.0577(16) 0.0324(13) 0.0369(14) -0.0090(11) -0.0111(12) -0.0027(10)
    C9 0.0312(11) 0.0287(11) 0.0275(11) -0.0012(9) -0.0006(9) 0.0019(9)
    C10 0.0339(11) 0.0263(11) 0.0210(10) -0.0003(9) 0.0026(8) -0.0011(8)
    C11 0.0392(12) 0.0260(11) 0.0239(11) -0.0021(9) 0.0027(9) -0.0010(8)
    C12 0.0618(16) 0.0295(12) 0.0338(13) -0.0040(11) -0.0025(11) -0.0054(10)
_geom_special_details
;
All e.s.d.'s (except the e.s.d. in the dihedral angle between two l.s. planes)
are estimated using the full covariance matrix. The cell e.s.d.'s are taken
into account individually in the estimation of e.s.d.'s in distances, angles
and torsion angles; correlations between e.s.d.'s in cell parameters are only
used when they are defined by crystal symmetry. An approximate (isotropic)
treatment of cell e.s.d.'s is used for estimating e.s.d.'s involving l.s.
planes.
;
loop_
    _geom_bond_atom_site_label_1
    _geom_bond_atom_site_label_2
    _geom_bond_site_symmetry_2
    _geom_bond_distance
    _geom_bond_publ_flag
    O1 C1 . 1.288(3) ?
    O1 H1 . 0.8200 ?
    O2 C1 . 1.183(3) ?
    O3 C5 . 1.294(3) ?
    O3 H3 . 0.8200 ?
    O4 C5 . 1.187(3) ?
    O5 C9 . 1.307(3) ?
    O5 H5 . 0.8200 ?
    O6 C9 . 1.192(3) ?
    N1 C3 . 1.322(3) ?
    N1 C2 . 1.336(3) ?
    N2 C7 . 1.330(3) ?
    N2 C6 . 1.333(3) ?
    N3 C11 . 1.323(3) ?
    N3 C10 . 1.333(3) ?
    C1 C2 . 1.484(3) ?
    C2 C6 . 1.372(3) ?
    C3 C7 . 1.400(3) ?
    C3 C4 . 1.487(3) ?
    C4 H4A . 0.9600 ?
    C4 H4B . 0.9600 ?
    C4 H4C . 0.9600 ?
    C5 C6 . 1.505(3) ?
    C7 C8 . 1.482(3) ?
    C8 H8A . 0.9600 ?
    C8 H8B . 0.9600 ?
    C8 H8C . 0.9600 ?
    C9 C10 . 1.489(3) ?
    C10 C10 2_655 1.377(4) ?
    C11 C11 2_655 1.405(4) ?
    C11 C12 . 1.482(3) ?
    C12 H12A . 0.9600 ?
    C12 H12B . 0.9600 ?
    C12 H12C . 0.9600 ?
loop_
    _geom_angle_atom_site_label_1
    _geom_angle_atom_site_label_2
    _geom_angle_atom_site_label_3
    _geom_angle_site_symmetry_1
    _geom_angle_site_symmetry_3
    _geom_angle
    _geom_angle_publ_flag
    C1 O1 H1 . . 109.5 ?
    C5 O3 H3 . . 109.5 ?
    C9 O5 H5 . . 109.5 ?
    C3 N1 C2 . . 117.91(17) ?
    C7 N2 C6 . . 117.82(18) ?
    C11 N3 C10 . . 118.29(17) ?
    O2 C1 O1 . . 124.0(2) ?
    O2 C1 C2 . . 121.3(2) ?
    O1 C1 C2 . . 114.60(18) ?
    N1 C2 C6 . . 121.33(18) ?
    N1 C2 C1 . . 119.07(18) ?
    C6 C2 C1 . . 119.54(18) ?
    N1 C3 C7 . . 120.89(18) ?
    N1 C3 C4 . . 118.57(19) ?
    C7 C3 C4 . . 120.54(19) ?
    C3 C4 H4A . . 109.5 ?
    C3 C4 H4B . . 109.5 ?
    H4A C4 H4B . . 109.5 ?
    C3 C4 H4C . . 109.5 ?
    H4A C4 H4C . . 109.5 ?
    H4B C4 H4C . . 109.5 ?
    O4 C5 O3 . . 126.7(2) ?
    O4 C5 C6 . . 120.7(2) ?
    O3 C5 C6 . . 112.4(2) ?
    N2 C6 C2 . . 121.28(18) ?
    N2 C6 C5 . . 113.73(17) ?
    C2 C6 C5 . . 124.95(18) ?
    N2 C7 C3 . . 120.76(18) ?
    N2 C7 C8 . . 118.06(19) ?
    C3 C7 C8 . . 121.17(19) ?
    C7 C8 H8A . . 109.5 ?
    C7 C8 H8B . . 109.5 ?
    H8A C8 H8B . . 109.5 ?
    C7 C8 H8C . . 109.5 ?
    H8A C8 H8C . . 109.5 ?
    H8B C8 H8C . . 109.5 ?
    O6 C9 O5 . . 126.0(2) ?
    O6 C9 C10 . . 121.38(19) ?
    O5 C9 C10 . . 112.56(19) ?
    N3 C10 C10 . 2_655 120.98(11) ?
    N3 C10 C9 . . 117.57(18) ?
    C10 C10 C9 2_655 . 121.30(11) ?
    N3 C11 C11 . 2_655 120.57(11) ?
    N3 C11 C12 . . 118.19(19) ?
    C11 C11 C12 2_655 . 121.23(13) ?
    C11 C12 H12A . . 109.5 ?
    C11 C12 H12B . . 109.5 ?
    H12A C12 H12B . . 109.5 ?
    C11 C12 H12C . . 109.5 ?
    H12A C12 H12C . . 109.5 ?
    H12B C12 H12C . . 109.5 ?
loop_
    _geom_torsion_atom_site_label_1
    _geom_torsion_atom_site_label_2
    _geom_torsion_atom_site_label_3
    _geom_torsion_atom_site_label_4
    _geom_torsion_site_symmetry_1
    _geom_torsion_site_symmetry_2
    _geom_torsion_site_symmetry_3
    _geom_torsion_site_symmetry_4
    _geom_torsion
    _geom_torsion_publ_flag
    C3 N1 C2 C6 . . . . 0.0(3) ?
    C3 N1 C2 C1 . . . . 177.4(2) ?
    O2 C1 C2 N1 . . . . 169.2(3) ?
    O1 C1 C2 N1 . . . . -8.3(3) ?
    O2 C1 C2 C6 . . . . -13.3(4) ?
    O1 C1 C2 C6 . . . . 169.1(2) ?
    C2 N1 C3 C7 . . . . -0.2(3) ?
    C2 N1 C3 C4 . . . . 179.8(2) ?
    C7 N2 C6 C2 . . . . -0.6(3) ?
    C7 N2 C6 C5 . . . . 177.3(2) ?
    N1 C2 C6 N2 . . . . 0.5(3) ?
    C1 C2 C6 N2 . . . . -177.0(2) ?
    N1 C2 C6 C5 . . . . -177.3(2) ?
    C1 C2 C6 C5 . . . . 5.3(3) ?
    O4 C5 C6 N2 . . . . -84.5(3) ?
    O3 C5 C6 N2 . . . . 90.6(2) ?
    O4 C5 C6 C2 . . . . 93.3(3) ?
    O3 C5 C6 C2 . . . . -91.5(3) ?
    C6 N2 C7 C3 . . . . 0.4(3) ?
    C6 N2 C7 C8 . . . . -179.0(2) ?
    N1 C3 C7 N2 . . . . 0.0(3) ?
    C4 C3 C7 N2 . . . . -180.0(2) ?
    N1 C3 C7 C8 . . . . 179.4(2) ?
    C4 C3 C7 C8 . . . . -0.6(4) ?
    C11 N3 C10 C10 . . . 2_655 3.0(4) ?
    C11 N3 C10 C9 . . . . -172.7(2) ?
    O6 C9 C10 N3 . . . . 134.4(2) ?
    O5 C9 C10 N3 . . . . -44.4(3) ?
    O6 C9 C10 C10 . . . 2_655 -41.3(4) ?
    O5 C9 C10 C10 . . . 2_655 140.0(3) ?
    C10 N3 C11 C11 . . . 2_655 2.3(4) ?
    C10 N3 C11 C12 . . . . -176.5(2) ?
loop_
    _geom_hbond_atom_site_label_D
    _geom_hbond_atom_site_label_H
    _geom_hbond_atom_site_label_A
    _geom_hbond_site_symmetry_D
    _geom_hbond_site_symmetry_H
    _geom_hbond_site_symmetry_A
    _geom_hbond_distance_DH
    _geom_hbond_distance_HA
    _geom_hbond_distance_DA
    _geom_hbond_angle_DHA
    _geom_hbond_publ_flag
    O1 H1 N2 . . 4_546 0.820000 2.040 2.845(2) 167.00 y
    O3 H3 N3 . . 4_555 0.820000 2.000 2.803(2) 165.00 y
    O5 H5 N1 . . 1_554 0.820000 2.060 2.874(2) 169.00 y
_iucr_refine_instructions_details
;
TITL 1 in C2/c
CELL 0.71073  15.8732  14.0567  11.9913  90.000 109.206  90.000
ZERR   12.00   0.0032   0.0028   0.0024   0.000   0.030   0.000
LATT 7
SYMM -X, Y, 0.5-Z
SFAC C  H  N  O
UNIT 96 96 24 48
OMIT  -3.00  50.04
L.S. 14
ACTA
BOND  $H
FMAP 2
PLAN 20
CONF
WGHT  0.061700  3.003900
FVAR  0.405780
O1     4   0.280048  0.389722  0.789995 11.000000  0.071670  0.023190 =
           0.050770 -0.001600 -0.024430  0.006890
AFIX 147
H1     2   0.258739  0.346796  0.742839 11.000000 -1.500000
AFIX 0
O2     4   0.173447  0.473141  0.667388 11.000000  0.087080  0.036830 =
           0.054620 -0.010980 -0.037470  0.008960
O3     4   0.201116  0.670916  0.578031 11.000000  0.044850  0.064630 =
           0.023610  0.007500 -0.004170  0.009400
AFIX 147
H3     2   0.159130  0.684699  0.518998 11.000000 -1.500000
AFIX 0
O4     4   0.098809  0.672906  0.667092 11.000000  0.035360  0.075250 =
           0.046690  0.013820 -0.003680  0.005360
O5     4   0.405456  0.359372  0.028480 11.000000  0.068820  0.036050 =
           0.024000  0.006470 -0.002780  0.014530
AFIX 147
H5     2   0.381464  0.410125  0.002631 11.000000 -1.500000
AFIX 0
O6     4   0.401585  0.415166  0.200596 11.000000  0.052520  0.034280 =
           0.044730  0.000780  0.015740  0.009980
N1     3   0.340981  0.541565  0.927289 11.000000  0.035300  0.027690 =
           0.022100  0.004520 -0.004370 -0.001400
N2     3   0.282894  0.720205  0.840359 11.000000  0.034600  0.026920 =
           0.025690  0.001040 -0.003960 -0.000510
N3     3   0.435656  0.184929  0.140167 11.000000  0.037480  0.027750 =
           0.020120 -0.000520 -0.001400 -0.001340
C1     1   0.238554  0.467954  0.751190 11.000000  0.044690  0.025890 =
           0.025800  0.001710 -0.004900 -0.000080
C2     1   0.276562  0.553077  0.823418 11.000000  0.031350  0.026300 =
           0.022290  0.002060 -0.001080 -0.000810
C3     1   0.376163  0.618683  0.987803 11.000000  0.034370  0.030950 =
           0.023210  0.003150 -0.002660 -0.006130
C4     1   0.447695  0.607079  1.103742 11.000000  0.052780  0.041380 =
           0.031870  0.007320 -0.014770 -0.010990
AFIX 137
H4A    2   0.423062  0.615958  1.166178 11.000000 -1.500000
H4B    2   0.493601  0.653436  1.110952 11.000000 -1.500000
H4C    2   0.472615  0.544350  1.108964 11.000000 -1.500000
AFIX 0
C5     1   0.172907  0.661501  0.667168 11.000000  0.034130  0.022620 =
           0.029480  0.002350 -0.004210  0.000010
C6     1   0.247519  0.641926  0.780451 11.000000  0.029050  0.024120 =
           0.022590 -0.000360 -0.001070 -0.002140
C7     1   0.346879  0.709454  0.944007 11.000000  0.033970  0.029820 =
           0.022920  0.000190 -0.001240 -0.005220
C8     1   0.385420  0.796166  1.011911 11.000000  0.057700  0.032360 =
           0.036910 -0.002650 -0.011140 -0.008960
AFIX 137
H8A    2   0.445810  0.804042  1.013204 11.000000 -1.500000
H8B    2   0.384609  0.790042  1.091287 11.000000 -1.500000
H8C    2   0.350813  0.850597  0.975240 11.000000 -1.500000
AFIX 0
C9     1   0.421257  0.355897  0.142462 11.000000  0.031190  0.028730 =
           0.027470  0.001940 -0.000570 -0.001230
C10    1   0.466446  0.266128  0.196195 11.000000  0.033890  0.026280 =
           0.020980 -0.001080  0.002610 -0.000260
C11    1   0.468405  0.103995  0.192999 11.000000  0.039190  0.025970 =
           0.023850 -0.001040  0.002740 -0.002120
C12    1   0.437940  0.014034  0.127722 11.000000  0.061780  0.029460 =
           0.033800 -0.005400 -0.002470 -0.004010
AFIX 137
H12A   2   0.386983  0.026439  0.059270 11.000000 -1.500000
H12B   2   0.421967 -0.030577  0.178003 11.000000 -1.500000
H12C   2   0.485138 -0.012032  0.103613 11.000000 -1.500000
AFIX 0
Q1     1   0.231200  0.470400  0.638300 11.000000  0.050000      0.63
Q2     1   0.112700  0.615200  0.638000 11.000000  0.050000      0.20
Q3     1   0.392600  0.846200  0.940500 11.000000  0.050000      0.18
Q4     1   0.434000  0.553400  1.156700 11.000000  0.050000      0.18
Q5     1   0.236400  0.591000  0.805800 11.000000  0.050000      0.17
Q6     1   0.328500  0.715100  0.883300 11.000000  0.050000      0.17
Q7     1   0.431000  0.021900  0.046100 11.000000  0.050000      0.15
Q8     1   0.219600  0.644100  0.725200 11.000000  0.050000      0.15
Q9     1   0.476600  0.271600  0.267400 11.000000  0.050000      0.15
Q10    1   0.375700  0.662900  0.953800 11.000000  0.050000      0.15
Q11    1   0.282000  0.624300  0.768000 11.000000  0.050000      0.15
Q12    1   0.229500  0.405800  0.807500 11.000000  0.050000      0.14
Q13    1   0.352200  0.484700  0.949000 11.000000  0.050000      0.14
Q14    1   0.303200  0.706700  0.899300 11.000000  0.050000      0.14
Q15    1   0.509300  0.552100  1.087400 11.000000  0.050000      0.14
Q16    1   0.472400  0.230300  0.153500 11.000000  0.050000      0.14
Q17    1   0.246100  0.516200  0.802900 11.000000  0.050000      0.14
Q18    1   0.285400  0.694500  0.792300 11.000000  0.050000      0.13
Q19    1   0.500000  0.107900  0.250000 10.500000  0.050000      0.13
Q20    1   0.334000  0.665000  0.983900 11.000000  0.050000      0.13
HKLF 4
END
;
data_global
_journal_date_recd_electronic     2011-11-13
_journal_date_accepted     2011-12-05
_journal_name_full     'Acta Crystallographica, Section E'
_journal_year     2012
_journal_volume     68
_journal_issue      1
_journal_page_first     o132
_journal_page_last     o132
_journal_paper_category     QO
_journal_paper_doi     10.1107/S1600536811052366
_journal_coeditor_code     JJ2111
_publ_contact_author_name     'Fu-Hong Liu'
_publ_contact_author_address
;
Basis Department, Jilin Business and Technology College, Hao Yue Road No. 1606,
Changchun, Jilin, People's Republic of China
;
_publ_contact_author_email     'liufuhong123@gmail.com'
_publ_contact_author_fax     ?
_publ_contact_author_phone     ?
_publ_section_title
;
5,6-Dimethylpyrazine-2,3-dicarboxylic acid
;
loop_
    _publ_author_name
    _publ_author_footnote
    _publ_author_address
    'Liu, Fu-Hong' .
;
Basis Department, Jilin Business and Technology College, Hao Yue Road No. 1606,
Changchun, Jilin, People's Republic of China
;
