# Supplementary material for: 5,6-Dimethyl­pyrazine-2,3-dicarb­oxy­lic acid
Source: Acta Crystallogr Sect E Struct Rep Online. 2011 Dec 14;68(Pt 1):o132. doi: 10.1107/S1600536811052366 (PMC3254478; doi:10.1107/S1600536811052366)
Supplement: Supplementary file 2 [file e-68-0o132-Isup2.hkl]

# 
# h,k,l, Fc-squared, Fo-squared, sigma(Fo-squared) and status flag 
# 
data_I
_shelx_title ' 1 in C2/c' 
_shelx_refln_list_code          4 
_shelx_F_calc_maximum      230.94 
_exptl_crystal_F_000      1224.00 
_reflns_d_resolution_high  0.8403 
 
loop_ 
 _symmetry_equiv_pos_as_xyz 
 'x, y, z' 
 '-x, y, -z+1/2' 
 'x+1/2, y+1/2, z' 
 '-x+1/2, y+1/2, -z+1/2' 
 '-x, -y, -z' 
 'x, -y, z-1/2' 
 '-x+1/2, -y+1/2, -z' 
 'x+1/2, -y+1/2, z-1/2' 
 
_cell_length_a    15.8732 
_cell_length_b    14.0567 
_cell_length_c    11.9913 
_cell_angle_alpha  90.000 
_cell_angle_beta  109.206 
_cell_angle_gamma  90.000 
 
_shelx_F_squared_multiplier     1.000 
 
loop_ 
 _refln_index_h 
 _refln_index_k 
 _refln_index_l 
 _refln_F_squared_calc 
 _refln_F_squared_meas 
 _refln_F_squared_sigma 
 _refln_observed_status 
   4   0   0     3116.70     2851.78     80.87 o 
   6   0   0    18103.11    18525.70    297.70 o 
   8   0   0      939.05      797.78     22.61 o 
  10   0   0       24.40        7.89      4.20 o 
  12   0   0       98.89      118.12     19.94 o 
  14   0   0      165.52      180.37     15.54 o 
  16   0   0      622.37      710.24     54.84 o 
   3   1   0     1635.19     1772.08     15.77 o 
   5   1   0     4032.56     4011.56     45.94 o 
   7   1   0      128.98      100.54      4.73 o 
   9   1   0     2468.79     2494.73     53.78 o 
  11   1   0      248.82      206.62      8.97 o 
  13   1   0      444.94      358.89     13.88 o 
  15   1   0       13.99       -4.37      6.20 o 
  17   1   0       85.20      120.81     18.47 o 
   2   2   0     1586.60     1794.79     22.51 o 
   4   2   0      897.00      856.22     13.32 o 
   6   2   0      317.58      288.92      8.88 o 
   8   2   0        1.02       11.56      5.88 o 
  10   2   0      831.56      994.42     29.03 o 
  12   2   0      557.55      639.32     22.86 o 
  14   2   0        3.40       10.77      7.02 o 
  16   2   0       27.37        7.34      7.82 o 
   1   3   0      849.76      651.35      8.31 o 
   3   3   0     1437.77     1451.91     15.80 o 
   5   3   0      425.95      366.89      9.12 o 
   7   3   0      208.26      207.45      8.16 o 
   9   3   0       24.83       25.71      4.50 o 
  11   3   0      350.04      369.72     15.97 o 
  13   3   0      358.86      417.75     19.57 o 
  15   3   0       42.66       35.61      9.90 o 
  17   3   0        6.18        3.28      7.12 o 
   0   4   0    14057.48    13532.20    301.24 o 
   2   4   0      963.89      994.60     13.21 o 
   4   4   0     1043.59     1119.74     13.74 o 
   6   4   0     9143.35     8917.17    132.12 o 
   8   4   0      186.68      181.06      9.32 o 
  10   4   0     1266.04     1506.09     38.28 o 
  12   4   0       32.78       23.02      6.67 o 
  14   4   0      167.63      172.79     14.56 o 
  16   4   0      133.76      137.61     15.89 o 
   1   5   0    29748.79    29234.02    304.30 o 
   3   5   0     5889.39     5640.83     59.43 o 
   5   5   0     7567.82     7602.68    116.49 o 
   7   5   0     7534.43     7764.27    125.27 o 
   9   5   0      738.50      674.21     19.35 o 
  11   5   0      388.49      352.40     16.36 o 
  13   5   0       74.78       53.17      8.98 o 
  15   5   0       99.94       96.69     14.00 o 
  17   5   0      561.14      557.63     38.63 o 
   0   6   0     8480.71     8944.36    159.99 o 
   2   6   0     1030.16     1131.02     17.71 o 
   4   6   0     1975.26     2206.68     46.96 o 
   6   6   0      184.55      244.03      7.78 o 
   8   6   0     1395.03     1288.93     30.06 o 
  10   6   0       25.25       30.89      8.11 o 
  12   6   0     1501.52     1432.31     41.36 o 
  14   6   0        1.59       28.59     15.87 o 
  16   6   0      528.07      487.68     35.59 o 
   1   7   0      379.67      423.95     10.15 o 
   3   7   0     2678.61     2792.35     37.42 o 
   5   7   0     6662.79     7062.31    117.43 o 
   7   7   0       71.09      100.29      9.07 o 
   9   7   0      148.95      128.31     12.47 o 
  11   7   0      223.33      225.54     18.29 o 
  13   7   0       72.74       99.41     16.40 o 
  15   7   0      342.05      292.86     31.06 o 
   0   8   0      163.97      150.17      9.70 o 
   2   8   0      571.91      535.76     12.11 o 
   4   8   0     1342.55     1339.45     31.45 o 
   6   8   0      315.77      342.86     11.43 o 
   8   8   0       55.39       95.30      9.88 o 
  10   8   0      218.23      203.70     18.12 o 
  12   8   0       42.54       76.05     16.48 o 
  14   8   0      106.42      114.17     14.74 o 
   1   9   0     1475.21     1414.25     27.75 o 
   3   9   0     2381.91     2452.42     40.99 o 
   5   9   0      519.13      556.44     19.27 o 
   7   9   0      841.18      862.38     34.36 o 
   9   9   0      112.52       98.24     12.33 o 
  11   9   0       50.89      116.38     47.98 o 
  13   9   0       38.29       52.18     14.28 o 
  15   9   0        5.70       18.92     12.37 o 
   0  10   0       23.12       31.16      6.80 o 
   2  10   0     1504.92     1502.68     30.80 o 
   4  10   0       79.93      121.79     12.10 o 
   6  10   0        3.11        9.62      4.66 o 
   8  10   0        5.56        2.92      6.22 o 
  10  10   0        3.16       -0.14      7.21 o 
  12  10   0     1304.31     1271.96     57.72 o 
  14  10   0       41.01       65.83     19.36 o 
   1  11   0     4016.22     3920.13     81.26 o 
   3  11   0      111.64      126.33      9.94 o 
   5  11   0       54.24       71.59      8.15 o 
   7  11   0      617.40      648.04     33.39 o 
   9  11   0       68.58       57.04     14.75 o 
  11  11   0       73.62       56.71     16.16 o 
  13  11   0      107.80      121.42     19.36 o 
   0  12   0     1321.62     1415.33     51.49 o 
   2  12   0     1400.60     1387.01     43.81 o 
   4  12   0        0.85        2.34      5.41 o 
   6  12   0        0.08       -1.54      6.28 o 
   8  12   0      670.88      595.98     34.26 o 
  10  12   0      484.22      420.02     31.84 o 
  12  12   0        0.04        5.45     19.61 o 
   1  13   0      395.99      401.64     15.64 o 
   3  13   0      607.44      588.76     24.89 o 
   5  13   0      323.85      329.44     19.68 o 
   7  13   0      203.76      174.79     18.43 o 
   9  13   0       73.81      101.33     17.77 o 
  11  13   0       26.74       42.03     14.55 o 
   0  14   0      352.85      367.65     38.80 o 
   2  14   0        6.08       14.86      7.29 o 
   4  14   0      221.25      242.87     18.06 o 
   6  14   0      338.23      331.85     29.05 o 
   8  14   0       93.12       88.27     17.39 o 
   1  15   0       22.28       39.37     10.43 o 
   3  15   0      171.85      170.53     15.56 o 
   5  15   0        4.26       13.84     11.53 o 
   7  15   0        2.77       14.83     11.01 o 
   0  16   0      800.64      868.77     65.16 o 
   2  16   0      299.41      323.05     23.84 o 
   4  16   0        1.33       12.48     12.47 o 
 -17   1   1       23.09       26.22     11.54 o 
 -15   1   1        4.39        0.57      5.77 o 
 -13   1   1      774.97      748.32     31.89 o 
 -11   1   1      297.94      297.13     11.35 o 
  -9   1   1     7362.27     7131.09    114.91 o 
  -7   1   1       46.68       53.06      3.67 o 
  -5   1   1     4032.92     4096.74     44.95 o 
  -3   1   1    11570.92    11057.65     73.09 o 
   3   1   1      447.96      317.93      4.37 o 
   5   1   1     5488.91     5575.72     78.19 o 
   7   1   1      357.63      435.75     10.23 o 
   9   1   1     2360.54     2475.36     45.90 o 
  11   1   1      964.65     1052.49     27.02 o 
  13   1   1       50.74       72.45      7.86 o 
  15   1   1       14.64       23.33      7.49 o 
  17   1   1      261.19      323.17     41.46 o 
 -18   2   1        3.57       19.39     14.79 o 
 -16   2   1       30.76       45.67     10.02 o 
 -14   2   1        3.85        7.03      8.48 o 
 -12   2   1     2347.64     2083.83     48.36 o 
 -10   2   1     1156.71     1156.84     24.10 o 
  -8   2   1      573.54      536.36     11.45 o 
  -6   2   1    10523.99    10098.05    141.58 o 
  -4   2   1     1575.67     1551.41     15.92 o 
  -2   2   1    15003.92    15177.25     95.83 o 
   0   2   1     9486.44     9114.37     54.55 o 
   2   2   1        1.94        7.00      1.41 o 
   4   2   1    24353.68    23952.58    289.52 o 
   6   2   1       91.68       77.23      3.52 o 
   8   2   1     3934.41     4015.24     62.03 o 
  10   2   1     2348.37     2331.58     43.20 o 
  12   2   1      341.35      307.19     16.35 o 
  14   2   1      771.14      867.16     36.86 o 
  16   2   1      119.51      120.46     16.46 o 
 -17   3   1        2.04        2.63      7.64 o 
 -15   3   1        1.74       35.94     10.17 o 
 -13   3   1      143.51      181.04     13.71 o 
 -11   3   1     1682.60     1586.46     40.04 o 
  -9   3   1      160.05      179.17      9.79 o 
  -7   3   1      478.75      428.34     22.29 o 
  -5   3   1     4133.45     3973.70     70.52 o 
  -3   3   1      224.60      187.10      5.94 o 
  -1   3   1     2259.37     2270.81     22.24 o 
   1   3   1      411.79      373.13     10.01 o 
   3   3   1     2439.91     2432.46     28.83 o 
   5   3   1     4501.40     4617.55     50.45 o 
   7   3   1     3573.72     3365.51     45.72 o 
   9   3   1      807.91      782.81     23.41 o 
  11   3   1      318.43      301.82     16.78 o 
  13   3   1       20.13       30.03      8.34 o 
  15   3   1      563.77      548.56     25.86 o 
  17   3   1        7.28       24.75     15.38 o 
 -16   4   1      147.88      181.02     21.97 o 
 -14   4   1      218.15      213.52     16.03 o 
 -12   4   1        4.05       -2.49      4.12 o 
 -10   4   1      399.44      293.55     12.12 o 
  -8   4   1      191.66      163.08      8.12 o 
  -6   4   1      331.54      326.66      8.69 o 
  -4   4   1     8824.06     9219.63    110.28 o 
  -2   4   1     5542.99     5553.85     53.93 o 
   0   4   1    19254.93    18212.19    182.23 o 
   2   4   1     2152.33     2270.91     29.56 o 
   4   4   1      535.69      443.74     10.07 o 
   6   4   1     2464.71     2457.81     50.70 o 
   8   4   1      369.62      363.39     13.50 o 
  10   4   1      214.19      212.54     11.59 o 
  12   4   1        5.07       17.81      8.43 o 
  14   4   1      417.77      402.92     22.90 o 
  16   4   1       17.44       34.97     12.28 o 
 -17   5   1      206.12      216.77     27.34 o 
 -15   5   1     2245.50     2598.46    102.89 o 
 -13   5   1       44.29       46.10      8.71 o 
 -11   5   1        6.48       17.67      8.73 o 
  -9   5   1     4259.63     4064.18     76.96 o 
  -7   5   1     1505.55     1483.18     54.66 o 
  -5   5   1     8334.13     8371.04    139.20 o 
  -3   5   1    13394.87    12750.16    170.48 o 
  -1   5   1     2463.01     2564.40     32.99 o 
   1   5   1    41195.38    40696.61    427.40 o 
   3   5   1     6656.75     7108.27     83.34 o 
   5   5   1     2883.09     3294.67     40.16 o 
   7   5   1      178.91      216.14      9.16 o 
   9   5   1      437.23      437.08     16.77 o 
  11   5   1      330.10      322.33     16.61 o 
  13   5   1      313.26      319.45     19.97 o 
  15   5   1      144.92      208.31     22.97 o 
 -16   6   1     1549.71     1571.02     69.45 o 
 -14   6   1      271.16      222.28     22.75 o 
 -12   6   1      161.81      216.99     16.08 o 
 -10   6   1     1298.90     1427.42     44.75 o 
  -8   6   1      465.67      413.84     17.01 o 
  -6   6   1        1.24       21.33      3.20 o 
  -4   6   1     3030.20     3086.36     52.57 o 
  -2   6   1     2727.93     2721.39     36.56 o 
   0   6   1     1288.75     1351.30     22.13 o 
   2   6   1     1038.55     1221.47     19.38 o 
   4   6   1      136.95      136.48      4.94 o 
   6   6   1     1750.49     2208.64     62.35 o 
   8   6   1      312.36      264.99     10.90 o 
  10   6   1       69.98       82.18      8.76 o 
  12   6   1     4288.36     4305.98    109.90 o 
  14   6   1     1691.38     1643.01     70.59 o 
  16   6   1      446.74      358.67     27.56 o 
 -15   7   1        0.03       14.76     12.13 o 
 -13   7   1      290.41      309.48     21.89 o 
 -11   7   1      399.48      409.91     27.02 o 
  -9   7   1     1715.29     1586.28     66.40 o 
  -7   7   1     1572.56     1769.14     51.48 o 
  -5   7   1     3808.79     3861.19     75.77 o 
  -3   7   1      110.22       86.48      4.82 o 
  -1   7   1      107.91      190.55      6.81 o 
   1   7   1      353.42      372.71      9.71 o 
   3   7   1     3599.98     4390.16    112.57 o 
   5   7   1       12.96       12.08      3.40 o 
   7   7   1      519.49      575.81     16.68 o 
   9   7   1       63.01       81.65      7.34 o 
  11   7   1     1147.96     1129.10     44.64 o 
  13   7   1     2429.25     2682.66    105.27 o 
  15   7   1      648.81      564.75     37.82 o 
 -16   8   1       44.12       75.27     17.01 o 
 -14   8   1        0.02        0.14      6.76 o 
 -12   8   1        2.12        6.92      7.58 o 
 -10   8   1        0.05       26.19      8.65 o 
  -8   8   1       53.15       76.49     15.81 o 
  -6   8   1        3.68        8.92      4.75 o 
  -4   8   1      623.88      543.90     17.07 o 
  -2   8   1       34.17       51.30      4.29 o 
   0   8   1       21.46       24.14      3.23 o 
   2   8   1       25.09       22.26      3.34 o 
   4   8   1       25.39       29.48      4.50 o 
   6   8   1        1.07        0.56      2.52 o 
   8   8   1      139.25      133.76     13.86 o 
  10   8   1        5.44        7.07      6.75 o 
  12   8   1      241.22      245.53     29.71 o 
  14   8   1       28.61       40.83     10.95 o 
 -15   9   1        0.07       29.85     12.68 o 
 -13   9   1       38.29       61.57     13.76 o 
 -11   9   1        0.30        0.55      6.94 o 
  -9   9   1      187.13      207.36     16.21 o 
  -7   9   1      397.36      363.20     19.78 o 
  -5   9   1      994.45      931.67     26.21 o 
  -3   9   1      188.12      224.53      8.97 o 
  -1   9   1       23.94       28.62      4.33 o 
   1   9   1      157.91      186.06     16.88 o 
   3   9   1     2423.99     2406.68     42.56 o 
   5   9   1       56.61       52.94      6.80 o 
   7   9   1      165.65      150.24     14.60 o 
   9   9   1        1.24        6.88      9.52 o 
  11   9   1       49.58       90.50     15.23 o 
  13   9   1        1.98        2.44      8.84 o 
 -14  10   1      162.38      197.48     21.75 o 
 -12  10   1       16.30        4.81      7.02 o 
 -10  10   1      803.04      753.86     39.01 o 
  -8  10   1      139.77      156.65     14.69 o 
  -6  10   1      602.10      632.65     20.88 o 
  -4  10   1      246.20      218.39     11.92 o 
  -2  10   1      920.55      966.21     23.11 o 
   0  10   1     1791.67     1697.80     36.39 o 
   2  10   1      296.45      324.33     13.83 o 
   4  10   1      134.82      119.91      9.23 o 
   6  10   1      161.87      145.69     13.73 o 
   8  10   1      341.28      366.92     24.43 o 
  10  10   1        0.45       29.02      9.91 o 
  12  10   1      548.90      498.19     30.97 o 
 -13  11   1       14.02        1.77      9.46 o 
 -11  11   1        0.63       -8.81     10.23 o 
  -9  11   1      297.07      299.36     21.85 o 
  -7  11   1      240.10      204.47     19.88 o 
  -5  11   1     2065.99     2070.59     54.97 o 
  -3  11   1     2269.04     2088.83     55.66 o 
  -1  11   1     1010.77      949.96     24.26 o 
   1  11   1     3259.18     3298.36     66.60 o 
   3  11   1       38.55       44.86      8.54 o 
   5  11   1      302.76      211.58     13.17 o 
   7  11   1      161.34      144.91     15.48 o 
   9  11   1      383.14      463.05     27.63 o 
  11  11   1      161.20      191.86     22.47 o 
 -12  12   1        2.24       30.06     13.06 o 
 -10  12   1      758.38      671.09     37.06 o 
  -8  12   1      272.11      314.32     23.08 o 
  -6  12   1      421.28      418.77     27.05 o 
  -4  12   1     7847.08     7995.84    183.91 o 
  -2  12   1      109.32       91.66     15.79 o 
   0  12   1     9876.15     9830.51    181.99 o 
   2  12   1     1456.17     1471.67     35.21 o 
   4  12   1       42.36       59.84     12.19 o 
   6  12   1      706.96      623.26     35.93 o 
   8  12   1      149.80      154.81     18.03 o 
  10  12   1      150.33      113.36     18.89 o 
 -11  13   1        7.40       30.70     15.94 o 
  -9  13   1       13.01       22.00     10.98 o 
  -7  13   1      194.01      238.20     19.63 o 
  -5  13   1      215.04      184.68     14.16 o 
  -3  13   1      302.06      307.21     20.12 o 
  -1  13   1     1195.51     1161.03     39.54 o 
   1  13   1      521.12      484.56     17.39 o 
   3  13   1      585.84      516.11     22.82 o 
   5  13   1       36.66       39.67     11.24 o 
   7  13   1       93.60       78.16     13.83 o 
   9  13   1      405.37      343.01     28.89 o 
 -10  14   1      154.71      144.90     19.88 o 
  -8  14   1        2.06        6.13      7.94 o 
  -6  14   1       72.97       77.48     13.52 o 
  -4  14   1       88.35      110.98     16.11 o 
  -2  14   1      207.89      237.36     18.17 o 
   0  14   1      112.44       68.55     13.37 o 
   2  14   1       24.59       25.77      8.72 o 
   4  14   1        9.18        1.58      6.14 o 
   6  14   1       28.09       49.23     13.78 o 
   8  14   1      129.89      107.83     20.47 o 
  -7  15   1      396.69      416.36     31.23 o 
  -5  15   1       81.69       92.77     16.57 o 
  -3  15   1       78.21       78.55     12.62 o 
  -1  15   1      206.37      199.49     19.26 o 
   1  15   1       58.44       73.36     14.89 o 
   3  15   1      647.23      656.32     31.57 o 
   5  15   1        6.51       11.19      9.43 o 
   7  15   1       54.21       64.92     17.87 o 
  -4  16   1       77.67       92.89     17.58 o 
  -2  16   1      558.55      563.99     34.75 o 
   0  16   1      105.42      103.34     15.02 o 
   2  16   1      693.15      704.43     42.02 o 
   4  16   1        2.53        6.60      9.70 o 
 -18   0   2       54.25       88.22     22.27 o 
 -16   0   2       29.36       43.57     18.77 o 
 -14   0   2     1858.48     1877.38     76.50 o 
 -12   0   2      196.72      171.06     13.36 o 
 -10   0   2      946.26     1050.01     53.58 o 
  -8   0   2      493.19      615.13     18.65 o 
  -6   0   2     6997.07     6669.75    114.30 o 
  -2   0   2    13682.13    12715.97    107.51 o 
   0   0   2    14390.78    13745.07    123.07 o 
   2   0   2     2983.63     2804.38     40.85 o 
   4   0   2    20931.35    20543.67    315.85 o 
   6   0   2     6841.30     7524.63    373.98 o 
   8   0   2      502.21      591.54     24.31 o 
  10   0   2       40.73       43.08      8.30 o 
  12   0   2      532.09      528.39     29.13 o 
  14   0   2       18.66       39.89     11.00 o 
  16   0   2      396.54      478.37     52.67 o 
 -17   1   2        5.91       17.43     13.54 o 
 -15   1   2        2.49       26.83      8.82 o 
 -13   1   2      485.33      492.47     18.30 o 
 -11   1   2      264.87      210.07      9.19 o 
  -9   1   2      160.59      165.65      8.47 o 
  -7   1   2     3213.83     3999.66     55.84 o 
  -5   1   2      741.28      707.61     11.45 o 
  -3   1   2     7091.21     6598.82     61.34 o 
  -1   1   2     4810.71     4167.31     25.70 o 
   1   1   2     4453.83     4202.15     39.85 o 
   3   1   2     1500.67     1531.54     19.56 o 
   5   1   2     3386.85     3057.87     42.61 o 
   7   1   2     2327.32     2411.27     48.44 o 
   9   1   2     6866.82     7150.54    120.80 o 
  11   1   2      213.68      218.55     11.40 o 
  13   1   2      581.15      654.75     26.04 o 
  15   1   2      413.41      442.54     31.55 o 
 -18   2   2       41.06       37.31     19.73 o 
 -16   2   2       26.01       45.58      9.38 o 
 -14   2   2        3.05       48.33     13.58 o 
 -12   2   2      171.42      220.69     17.08 o 
 -10   2   2      453.37      376.50     11.50 o 
  -8   2   2      712.96      628.71     13.54 o 
  -6   2   2      253.29      358.47      8.03 o 
  -4   2   2       13.93       23.99      1.68 o 
  -2   2   2     2449.33     2313.72     33.90 o 
   0   2   2     7892.65     7199.01     57.81 o 
   2   2   2     6157.49     5903.00     60.22 o 
   4   2   2     1248.45     1232.77     19.71 o 
   6   2   2      605.70      534.78     12.32 o 
   8   2   2     2759.45     2852.78     49.73 o 
  10   2   2        6.72       13.22      4.58 o 
  12   2   2       15.46       16.97      6.04 o 
  14   2   2       57.53       75.17     12.03 o 
  16   2   2        0.98       22.78     11.89 o 
 -17   3   2       42.16       49.81     12.15 o 
 -15   3   2      134.02      106.20     12.37 o 
 -13   3   2      258.80      256.63     14.25 o 
 -11   3   2       52.60       17.57      6.99 o 
  -9   3   2     2325.66     2351.80     36.73 o 
  -7   3   2      571.87      460.94      9.29 o 
  -5   3   2     8097.63     7712.54     81.06 o 
  -3   3   2     2407.27     2560.54     33.65 o 
  -1   3   2     1103.30      913.87     15.66 o 
   1   3   2     7466.71     7229.75     75.19 o 
   3   3   2    12264.38    12637.82    137.34 o 
   5   3   2     4850.17     5123.08     83.57 o 
   7   3   2       61.43       59.62      4.22 o 
   9   3   2     1590.29     1587.90     32.28 o 
  11   3   2      391.43      425.83     19.84 o 
  13   3   2      142.91      135.05     12.99 o 
  15   3   2        0.09       -7.54      8.28 o 
 -18   4   2       25.96       41.59     16.92 o 
 -16   4   2        2.12       17.77      7.79 o 
 -14   4   2       87.71      166.50     14.64 o 
 -12   4   2       68.03       34.02      6.05 o 
 -10   4   2      451.73      405.98     22.77 o 
  -8   4   2       26.91       28.92      4.15 o 
  -6   4   2        0.00       10.55      3.31 o 
  -4   4   2      818.75      587.32     12.80 o 
  -2   4   2      465.61      411.28     10.34 o 
   0   4   2        0.77        5.11      2.72 o 
   2   4   2     6002.68     5915.87    108.67 o 
   4   4   2      476.16      559.11     10.69 o 
   6   4   2       21.87       39.41      5.44 o 
   8   4   2       26.32       31.98      3.56 o 
  10   4   2        0.20        2.56      4.77 o 
  12   4   2      816.53      855.04     31.65 o 
  14   4   2      217.40      242.15     20.85 o 
  16   4   2       62.78       58.06     13.35 o 
 -17   5   2        3.56        9.56     12.23 o 
 -15   5   2       21.38       50.87     10.69 o 
 -13   5   2       45.29       40.78      6.94 o 
 -11   5   2      320.29      347.55     34.14 o 
  -9   5   2      264.75      305.18     11.61 o 
  -7   5   2      938.35      851.24     25.54 o 
  -5   5   2     2200.46     1934.31     35.37 o 
  -3   5   2     1809.71     1925.97     30.65 o 
  -1   5   2      207.03      232.83      7.56 o 
   1   5   2      778.65     1070.05     17.70 o 
   3   5   2    15698.19    17487.72    212.16 o 
   5   5   2      662.14      556.58     12.04 o 
   7   5   2       49.05       50.81      3.48 o 
   9   5   2        0.86       12.72      7.56 o 
  11   5   2     2084.16     2070.47     60.36 o 
  13   5   2     2878.26     3114.36     95.73 o 
  15   5   2      170.40      172.24     21.18 o 
 -16   6   2      736.88      786.33     49.81 o 
 -14   6   2       44.94       73.97     14.44 o 
 -12   6   2      393.00      359.46     25.26 o 
 -10   6   2      889.09      922.27     33.42 o 
  -8   6   2      210.17      194.19     12.41 o 
  -6   6   2      187.62      147.57      8.06 o 
  -4   6   2     1012.84     1071.62     34.92 o 
  -2   6   2     4152.33     4091.89     56.34 o 
   0   6   2     2710.99     3151.41     46.66 o 
   2   6   2      457.25      364.55      9.55 o 
   4   6   2     1463.04     1400.34     24.52 o 
   6   6   2        2.77        7.52      3.11 o 
   8   6   2      526.22      537.32     19.03 o 
  10   6   2      595.30      578.58     26.41 o 
  12   6   2     4363.39     4267.52    131.95 o 
  14   6   2        5.48      -10.31      9.94 o 
 -15   7   2      956.54     1020.96     51.96 o 
 -13   7   2       37.42       46.38     11.56 o 
 -11   7   2      133.23      137.09     14.74 o 
  -9   7   2     4133.07     4281.01    115.02 o 
  -7   7   2     1248.15     1279.80     32.35 o 
  -5   7   2      339.61      361.43     12.55 o 
  -3   7   2       51.51       47.87      3.29 o 
  -1   7   2      109.70      108.97      9.27 o 
   1   7   2    16172.39    17518.28    239.47 o 
   3   7   2      585.84      561.56     12.54 o 
   5   7   2     2951.64     2772.14     45.61 o 
   7   7   2      178.69      175.43      9.63 o 
   9   7   2       97.34       94.57      9.80 o 
  11   7   2        0.22       32.08     16.93 o 
  13   7   2      156.22      136.48     17.66 o 
  15   7   2       35.13       67.95     18.69 o 
 -16   8   2       13.87       16.06     12.54 o 
 -14   8   2       29.41       31.38     11.57 o 
 -12   8   2        3.20       10.36      8.71 o 
 -10   8   2      302.42      303.67     18.62 o 
  -8   8   2        1.86       -0.35      4.97 o 
  -6   8   2     1667.95     1694.70     38.52 o 
  -4   8   2     2318.57     2285.17     56.88 o 
  -2   8   2       95.16       70.38      5.71 o 
   0   8   2      238.68      245.83      9.25 o 
   2   8   2     4255.39     4333.52     69.92 o 
   4   8   2     1179.13     1364.96     27.22 o 
   6   8   2       53.99       67.45      6.53 o 
   8   8   2        2.83       -0.59      3.79 o 
  10   8   2      411.39      338.91     20.75 o 
  12   8   2       15.63       14.26      9.50 o 
  14   8   2      172.31      146.28     19.86 o 
 -15   9   2      302.01      340.45     28.09 o 
 -13   9   2        2.66       15.62     13.61 o 
 -11   9   2       68.92       70.88     13.66 o 
  -9   9   2      620.95      609.29     31.21 o 
  -7   9   2       92.06      108.07      7.89 o 
  -5   9   2      124.65      128.75      9.35 o 
  -3   9   2        2.13        3.06      2.63 o 
  -1   9   2     1337.62     1393.64     34.36 o 
   1   9   2     2389.25     2438.78     46.46 o 
   3   9   2      501.07      457.96     13.08 o 
   5   9   2        7.60       10.02      5.66 o 
   7   9   2      230.60      194.31     16.65 o 
   9   9   2       67.83       80.64     13.91 o 
  11   9   2      406.61      405.87     27.06 o 
  13   9   2       80.37      105.13     17.20 o 
 -14  10   2        0.86        1.21      8.13 o 
 -12  10   2       37.73       60.34     12.71 o 
 -10  10   2      228.52      220.67     18.53 o 
  -8  10   2        0.32        2.81     12.24 o 
  -6  10   2      340.81      354.98     16.28 o 
  -4  10   2        0.92       22.31      6.64 o 
  -2  10   2     1743.63     1700.69     35.31 o 
   0  10   2       21.92       31.22      5.13 o 
   2  10   2       90.98       85.19      6.71 o 
   4  10   2      116.86      108.26      7.53 o 
   6  10   2      158.77      178.55     13.36 o 
   8  10   2     1167.05     1042.46     44.42 o 
  10  10   2      618.27      605.91     32.28 o 
  12  10   2        3.10       18.65     13.07 o 
 -13  11   2       99.28      102.63     20.83 o 
 -11  11   2      464.42      477.67     30.54 o 
  -9  11   2       67.15       63.29     12.43 o 
  -7  11   2       99.87      107.52     14.53 o 
  -5  11   2     1667.62     1594.90     45.80 o 
  -3  11   2     5334.68     5305.70    121.96 o 
  -1  11   2     1484.95     1394.45     33.51 o 
   1  11   2      420.77      387.42     13.89 o 
   3  11   2       55.46       47.57      7.45 o 
   5  11   2       25.48       34.26     12.14 o 
   7  11   2      413.83      313.70     20.27 o 
   9  11   2        0.36        7.86      9.45 o 
  11  11   2        0.05        5.04      7.87 o 
 -12  12   2      136.98      145.29     21.28 o 
 -10  12   2      202.39      220.64     22.66 o 
  -8  12   2       70.92       73.69     12.32 o 
  -6  12   2      165.37      171.06     13.27 o 
  -4  12   2     3517.96     3611.05     95.47 o 
  -2  12   2     1939.82     1998.83     61.21 o 
   0  12   2      667.26      657.93     20.37 o 
   2  12   2      250.34      255.55     24.60 o 
   4  12   2     2080.01     1759.15     54.07 o 
   6  12   2       32.22       23.74     14.74 o 
   8  12   2        5.79       17.79     15.45 o 
  10  12   2       52.05       64.48     13.06 o 
 -11  13   2       73.73       40.73     11.90 o 
  -9  13   2       88.37       93.00     15.73 o 
  -7  13   2      145.22      169.48     17.03 o 
  -5  13   2       16.93       35.30      7.52 o 
  -3  13   2      501.29      543.11     26.57 o 
  -1  13   2     1672.11     1604.68     48.17 o 
   1  13   2        0.60       13.54      5.46 o 
   3  13   2      225.25      218.71     15.73 o 
   5  13   2        8.05        6.41      6.88 o 
   7  13   2        5.34       10.23      8.37 o 
   9  13   2       45.59       36.56     19.03 o 
 -10  14   2      156.54      163.66     19.05 o 
  -8  14   2      167.38      198.54     20.80 o 
  -6  14   2      147.28      132.92     15.90 o 
  -4  14   2       82.44       98.96     13.08 o 
  -2  14   2      112.45       89.92     10.70 o 
   0  14   2      462.76      444.80     21.43 o 
   2  14   2      199.75      213.73     16.20 o 
   4  14   2      105.39       85.05     15.27 o 
   6  14   2      179.88      192.71     23.22 o 
   8  14   2      124.33      137.85     20.62 o 
  -7  15   2       13.87       32.45     10.39 o 
  -5  15   2       10.47        2.46      8.19 o 
  -3  15   2       27.80       35.99     15.60 o 
  -1  15   2       79.10       77.68     13.65 o 
   1  15   2      178.74      179.26     20.20 o 
   3  15   2        8.19       24.73      9.50 o 
   5  15   2        4.33        8.50     12.06 o 
  -4  16   2      222.30      262.65     23.29 o 
  -2  16   2      376.59      369.03     37.68 o 
   0  16   2      269.59      279.07     26.01 o 
   2  16   2       53.96       71.07     16.80 o 
 -17   1   3       18.86       14.94      9.30 o 
 -15   1   3       57.20       55.72      8.84 o 
 -13   1   3      264.40      255.56     12.36 o 
 -11   1   3       23.30       55.66      5.97 o 
  -9   1   3      322.65      267.56     12.28 o 
  -7   1   3        0.00        9.43      4.40 o 
  -5   1   3     1036.02      948.85     20.38 o 
  -3   1   3    53334.67    51675.96    601.34 o 
  -1   1   3     6229.02     5943.41     60.84 o 
   1   1   3     3388.32     3206.01     41.76 o 
   3   1   3    14053.90    14196.80    160.70 o 
   5   1   3     1783.18     2110.72     33.38 o 
   7   1   3      218.72      291.70      9.92 o 
   9   1   3       25.23       25.40      5.08 o 
  11   1   3       10.22       19.43      5.70 o 
  13   1   3     2088.66     2070.93     66.89 o 
  15   1   3       57.81       76.07     14.45 o 
 -18   2   3       55.76       57.21     12.80 o 
 -16   2   3      696.77      655.48     30.50 o 
 -14   2   3      367.25      313.65     16.82 o 
 -12   2   3        0.25        1.54      3.38 o 
 -10   2   3      350.36      361.05     18.56 o 
  -8   2   3      140.95      195.25      7.03 o 
  -6   2   3     5942.69     6323.93     79.34 o 
  -4   2   3     1968.99     2023.01     25.24 o 
  -2   2   3     1305.55     1198.57     15.11 o 
   0   2   3     6812.20     5991.85     57.43 o 
   2   2   3    15216.68    15638.27    167.05 o 
   4   2   3     4382.40     4814.95     65.48 o 
   6   2   3       21.71       34.28      4.36 o 
   8   2   3        0.06       16.82      9.55 o 
  10   2   3      910.83      797.03     22.24 o 
  12   2   3      307.14      335.79     26.21 o 
  14   2   3       41.29       68.62     11.07 o 
  16   2   3        4.47       10.13     10.54 o 
 -17   3   3        6.20       19.56      7.85 o 
 -15   3   3       13.47       22.70     16.77 o 
 -13   3   3       19.19       29.29      6.59 o 
 -11   3   3      337.30      388.78     14.89 o 
  -9   3   3      247.45      272.83      8.66 o 
  -7   3   3      724.37      685.62     15.81 o 
  -5   3   3      296.71      381.02      9.65 o 
  -3   3   3      272.16      306.99      9.45 o 
  -1   3   3      779.54      866.32     12.59 o 
   1   3   3       19.26       20.04      2.12 o 
   3   3   3     2464.11     2292.46     32.53 o 
   5   3   3      270.54      244.60      7.36 o 
   7   3   3      240.07      302.27     10.69 o 
   9   3   3        0.25        8.07      3.69 o 
  11   3   3      444.70      441.72     20.68 o 
  13   3   3       48.05       54.26      9.07 o 
  15   3   3       93.48      105.08     14.64 o 
 -18   4   3        6.03        8.33     17.78 o 
 -16   4   3      260.27      271.01     24.24 o 
 -14   4   3       67.38       99.13     10.99 o 
 -12   4   3       53.91       62.39      8.83 o 
 -10   4   3      228.96      186.86     10.16 o 
  -8   4   3     4565.45     4603.18    131.10 o 
  -6   4   3     2372.67     2206.93     38.57 o 
  -4   4   3      887.23      812.40     13.32 o 
  -2   4   3    19815.38    19679.70    223.15 o 
   0   4   3      781.07      871.29     19.33 o 
   2   4   3    12916.22    13255.97    160.06 o 
   4   4   3     1578.23     1523.13     29.70 o 
   6   4   3      713.86      651.76     14.68 o 
   8   4   3      426.98      420.05     12.50 o 
  10   4   3     2755.44     2731.15     93.71 o 
  12   4   3     1366.32     1374.94     48.07 o 
  14   4   3       63.30       42.96     11.18 o 
 -17   5   3       69.71       91.26     14.29 o 
 -15   5   3      386.43      466.76     31.02 o 
 -13   5   3      279.75      232.38     13.40 o 
 -11   5   3        5.96       -1.57      4.99 o 
  -9   5   3     2869.37     2909.89     48.03 o 
  -7   5   3     1425.28     1308.25     27.12 o 
  -5   5   3      616.34      737.73     18.41 o 
  -3   5   3     4492.76     5011.50     67.13 o 
  -1   5   3     3494.14     3719.66     58.72 o 
   1   5   3     7922.29     8678.88    131.61 o 
   3   5   3      187.62      150.36      7.44 o 
   5   5   3     2490.02     2457.31     41.35 o 
   7   5   3      144.55      143.98      7.95 o 
   9   5   3       24.72       22.55      7.82 o 
  11   5   3       57.22       70.20     11.35 o 
  13   5   3       21.37       39.29     15.49 o 
  15   5   3        0.43       -5.31     10.17 o 
 -16   6   3        0.24       -1.24      7.96 o 
 -14   6   3      216.48      288.11     22.45 o 
 -12   6   3       21.97        1.60      5.72 o 
 -10   6   3        1.21        5.18      5.77 o 
  -8   6   3     2756.91     2730.87    109.11 o 
  -6   6   3     1758.34     1668.80     34.20 o 
  -4   6   3       40.80       52.97      3.69 o 
  -2   6   3     1522.13     1438.81     33.52 o 
   0   6   3      714.19      698.55     21.91 o 
   2   6   3     4454.96     5245.84     90.62 o 
   4   6   3       29.14       46.04      7.48 o 
   6   6   3      326.42      357.75     10.32 o 
   8   6   3     7683.47     7353.32    215.01 o 
  10   6   3     4769.84     4606.05    116.05 o 
  12   6   3     1559.12     1496.46     51.06 o 
  14   6   3       23.63       49.28     16.02 o 
 -17   7   3       24.02       60.17     15.84 o 
 -15   7   3       13.47        3.68      7.76 o 
 -13   7   3        1.91        7.29      7.58 o 
 -11   7   3     1049.69     1046.21     51.28 o 
  -9   7   3      338.67      280.05     18.56 o 
  -7   7   3     1253.89     1095.34     26.14 o 
  -5   7   3     1825.60     1718.94     37.71 o 
  -3   7   3      139.88      142.35      5.66 o 
  -1   7   3     5192.66     6159.98     93.31 o 
   1   7   3      464.94      575.23     14.94 o 
   3   7   3     5653.02     5766.25    129.11 o 
   5   7   3     1156.94     1351.79     28.17 o 
   7   7   3      189.68      188.82     10.73 o 
   9   7   3     5282.53     5352.95    130.64 o 
  11   7   3      759.39      774.32     39.63 o 
  13   7   3        0.73        0.21      7.13 o 
 -16   8   3      195.27      179.44     23.56 o 
 -14   8   3        0.81       -3.69      7.19 o 
 -12   8   3      230.80      279.23     19.80 o 
 -10   8   3       23.06       11.25      7.92 o 
  -8   8   3      570.71      553.70     16.63 o 
  -6   8   3      891.45      833.01     23.43 o 
  -4   8   3       43.72       47.16      6.04 o 
  -2   8   3      734.17      822.54     19.88 o 
   0   8   3      965.50      798.97     18.83 o 
   2   8   3      281.50      281.98     10.09 o 
   4   8   3     1064.76     1059.66     24.45 o 
   6   8   3      197.46      190.61     12.31 o 
   8   8   3        0.93       10.40      8.39 o 
  10   8   3       71.36       85.49     12.18 o 
  12   8   3        4.58       -2.68      6.86 o 
 -15   9   3       53.51       73.57     14.14 o 
 -13   9   3      132.16      134.61     17.32 o 
 -11   9   3      281.77      197.78     17.89 o 
  -9   9   3       40.92       41.93     12.54 o 
  -7   9   3      984.71     1001.61     27.94 o 
  -5   9   3      684.45      605.65     20.69 o 
  -3   9   3      211.39      190.19      8.58 o 
  -1   9   3     5084.79     5255.27     91.64 o 
   1   9   3      310.42      278.10     11.01 o 
   3   9   3     1169.46     1081.65     32.94 o 
   5   9   3      284.12      370.74     12.51 o 
   7   9   3      183.91      150.10     10.82 o 
   9   9   3       72.16      103.78     14.32 o 
  11   9   3       83.37      103.92     15.35 o 
  13   9   3      212.42      261.78     32.91 o 
 -14  10   3       12.02        4.72      8.15 o 
 -12  10   3      159.35      185.36     18.97 o 
 -10  10   3        1.79       11.45      7.48 o 
  -8  10   3      116.65      133.53     14.89 o 
  -6  10   3       44.09       68.29      8.79 o 
  -4  10   3        4.67       38.36      8.67 o 
  -2  10   3     1515.71     1525.21     35.06 o 
   0  10   3      748.44      689.56     20.18 o 
   2  10   3      379.24      412.55     14.90 o 
   4  10   3      886.73      915.85     23.97 o 
   6  10   3      141.45      116.04     14.03 o 
   8  10   3     1231.82     1061.93     45.72 o 
  10  10   3      109.78       99.24     14.05 o 
  12  10   3      231.11      225.83     23.30 o 
 -13  11   3      302.37      288.55     23.88 o 
 -11  11   3      109.59      156.67     17.44 o 
  -9  11   3      579.73      606.89     36.46 o 
  -7  11   3      468.00      471.83     21.05 o 
  -5  11   3        0.59       11.66      8.59 o 
  -3  11   3      662.78      757.38     27.43 o 
  -1  11   3       10.63        9.58      4.06 o 
   1  11   3      226.99      195.65     10.06 o 
   3  11   3      430.15      360.54     14.08 o 
   5  11   3      463.20      467.75     18.71 o 
   7  11   3      726.77      729.10     35.52 o 
   9  11   3      451.88      409.82     29.95 o 
  11  11   3      206.05      231.72     31.71 o 
 -12  12   3       18.45       47.80     14.98 o 
 -10  12   3      239.69      232.84     19.04 o 
  -8  12   3     2227.22     2217.82    106.53 o 
  -6  12   3      196.23      196.94     15.08 o 
  -4  12   3     7451.24     7413.86    173.86 o 
  -2  12   3     1140.92     1112.80     38.25 o 
   0  12   3       59.22       50.42      7.64 o 
   2  12   3      849.99      746.85     24.34 o 
   4  12   3      664.64      664.40     27.14 o 
   6  12   3       18.83        3.34      7.43 o 
   8  12   3        0.00        7.43      8.51 o 
  10  12   3       34.51       56.94     14.56 o 
 -11  13   3       35.15       62.27     14.63 o 
  -9  13   3        9.01       22.94     11.73 o 
  -7  13   3        9.95       24.23      9.39 o 
  -5  13   3     1284.26     1342.36     47.38 o 
  -3  13   3      125.37      155.21     14.69 o 
  -1  13   3     1447.87     1349.88     37.68 o 
   1  13   3       48.60       44.41      7.26 o 
   3  13   3       44.73       85.84     12.90 o 
   5  13   3      917.70      830.66     41.36 o 
   7  13   3       96.80      108.80     16.64 o 
   9  13   3        4.96        4.17     15.05 o 
 -10  14   3        0.71       26.41     20.47 o 
  -8  14   3       67.00       98.30     18.78 o 
  -6  14   3       70.49       77.11     16.43 o 
  -4  14   3        0.23        4.16      5.95 o 
  -2  14   3      141.16      176.61     15.21 o 
   0  14   3      205.15      227.54     15.66 o 
   2  14   3       36.96       26.17      8.12 o 
   4  14   3      473.72      434.65     27.85 o 
   6  14   3        8.77        8.96      9.42 o 
  -7  15   3       23.65       48.25     11.87 o 
  -5  15   3       10.84       40.02      9.97 o 
  -3  15   3        9.63       28.56     11.98 o 
  -1  15   3      145.59      209.28     20.44 o 
   1  15   3       53.17       51.90     15.01 o 
   3  15   3      178.70      155.06     19.31 o 
   5  15   3        1.28       24.53     13.81 o 
  -4  16   3       26.77       34.07     13.78 o 
  -2  16   3      246.76      305.04     27.83 o 
   0  16   3      137.54      143.26     17.45 o 
   2  16   3      334.58      348.30     30.53 o 
 -18   0   4      386.04      307.16     52.14 o 
 -16   0   4      421.22      412.27     30.05 o 
 -14   0   4     1238.21     1294.75    112.16 o 
 -12   0   4        0.38        3.26      6.25 o 
 -10   0   4       71.50       34.67      7.09 o 
  -8   0   4    46302.82    43130.62   1271.01 o 
  -6   0   4     1020.56      882.17     30.71 o 
  -4   0   4     1504.38     1662.26     45.35 o 
  -2   0   4     3511.14     2692.63     42.05 o 
   0   0   4     1208.87     1535.12     19.14 o 
   2   0   4     5416.03     6076.82    149.33 o 
   4   0   4     3635.17     4204.58     98.89 o 
   6   0   4      228.19      167.03      9.26 o 
   8   0   4     1161.71     1054.26     36.44 o 
  10   0   4       98.68      101.15     12.92 o 
  12   0   4       71.79       77.38     13.59 o 
  14   0   4      437.76      367.69     45.36 o 
 -17   1   4       22.86       47.06      9.78 o 
 -15   1   4       53.01       60.98      9.60 o 
 -13   1   4      208.21      221.37     11.59 o 
 -11   1   4        5.17       56.83      5.79 o 
  -9   1   4      156.60      118.91      9.13 o 
  -7   1   4       97.05       68.78      5.34 o 
  -5   1   4    28206.21    27287.79    301.61 o 
  -3   1   4     3180.43     3068.95     42.35 o 
  -1   1   4     3993.42     4055.19     79.70 o 
   1   1   4     2049.31     2205.19     32.97 o 
   3   1   4    13112.74    14392.63    179.43 o 
   5   1   4     7225.90     7985.03    130.32 o 
   7   1   4      368.66      412.02     12.84 o 
   9   1   4       93.90      167.04     10.42 o 
  11   1   4     1577.00     1514.86     45.50 o 
  13   1   4     1438.87     1397.19     49.50 o 
  15   1   4       89.34       87.14     18.00 o 
 -18   2   4        7.56       39.71     12.81 o 
 -16   2   4       47.93       48.27     10.29 o 
 -14   2   4      248.37      179.52     12.33 o 
 -12   2   4      253.95      287.27     11.99 o 
 -10   2   4       18.22       51.55      5.10 o 
  -8   2   4     1004.95     1086.40     29.39 o 
  -6   2   4     9544.56     9315.57    154.36 o 
  -4   2   4     4395.95     4222.63     55.07 o 
  -2   2   4     1488.90     1194.67     15.54 o 
   0   2   4        1.23       19.50      2.19 o 
   2   2   4     2025.67     2047.49     36.22 o 
   4   2   4       10.21       21.10      3.86 o 
   6   2   4      229.17      261.12     10.53 o 
   8   2   4      825.84      727.65     20.20 o 
  10   2   4      194.43      198.82     14.18 o 
  12   2   4       66.94       66.07     10.00 o 
  14   2   4        4.40        5.22      7.52 o 
 -17   3   4       16.94        7.55     12.63 o 
 -15   3   4       34.59       44.03      8.69 o 
 -13   3   4       74.34       39.04      7.61 o 
 -11   3   4        4.14       34.68      4.81 o 
  -9   3   4      657.53      611.63     20.36 o 
  -7   3   4     1367.17     1240.26     30.58 o 
  -5   3   4     1039.35     1243.64     20.49 o 
  -3   3   4      528.11      604.61     11.84 o 
  -1   3   4     2720.24     2666.90     33.96 o 
   1   3   4     5584.44     5742.60     92.19 o 
   3   3   4     7914.66     7873.11    107.44 o 
   5   3   4      147.42      162.93      7.04 o 
   7   3   4      450.80      503.11     15.53 o 
   9   3   4      157.99      138.26      9.91 o 
  11   3   4        0.13        4.34      5.50 o 
  13   3   4       73.73       90.32     11.78 o 
  15   3   4       88.22       92.87     15.31 o 
 -18   4   4       67.05      105.33     24.76 o 
 -16   4   4       67.84       42.58     12.07 o 
 -14   4   4       76.71       50.64      7.51 o 
 -12   4   4        1.64       13.70      7.35 o 
 -10   4   4      340.26      285.28     13.81 o 
  -8   4   4        1.40        0.97      2.48 o 
  -6   4   4       39.50       51.50      3.89 o 
  -4   4   4      431.63      368.20      8.93 o 
  -2   4   4     1848.46     2247.43     33.60 o 
   0   4   4     3962.38     4400.91     59.18 o 
   2   4   4      795.71      864.87     22.11 o 
   4   4   4       34.55       46.86      4.61 o 
   6   4   4       83.13      135.29      7.19 o 
   8   4   4      838.31      876.58     23.24 o 
  10   4   4        0.14       -0.76      5.01 o 
  12   4   4      276.54      275.99     18.28 o 
  14   4   4      133.13      140.68     17.52 o 
 -17   5   4       50.68       70.83     14.56 o 
 -15   5   4       91.61      117.02     16.32 o 
 -13   5   4      426.57      418.87     19.84 o 
 -11   5   4       13.14       41.47      6.88 o 
  -9   5   4      457.80      430.87     14.69 o 
  -7   5   4      216.88      271.78     18.27 o 
  -5   5   4        1.74       11.08      2.65 o 
  -3   5   4     4084.87     4288.44    101.79 o 
  -1   5   4     5300.69     6179.63    105.94 o 
   1   5   4      189.26      234.45      7.38 o 
   3   5   4      937.60      941.52     19.63 o 
   5   5   4      109.68       90.74      5.72 o 
   7   5   4     2428.96     2450.40     48.86 o 
   9   5   4     7658.74     7994.74    184.95 o 
  11   5   4      271.85      288.63     19.26 o 
  13   5   4      177.40      178.98     18.05 o 
 -16   6   4      165.76      217.54     23.27 o 
 -14   6   4      554.46      712.87     39.86 o 
 -12   6   4     1927.01     1729.29     58.18 o 
 -10   6   4       38.26       40.99     10.33 o 
  -8   6   4      329.55      298.11      9.12 o 
  -6   6   4     2305.39     2129.31     57.84 o 
  -4   6   4      668.62      674.80     14.83 o 
  -2   6   4     7055.15     7331.84    121.44 o 
   0   6   4     3699.13     3599.72     57.22 o 
   2   6   4      369.07      298.47      9.60 o 
   4   6   4     4119.71     4169.62    110.74 o 
   6   6   4     1473.30     1436.23     31.01 o 
   8   6   4     3289.17     3092.27     76.43 o 
  10   6   4      363.09      404.53     20.97 o 
  12   6   4      850.56      833.51     41.11 o 
  14   6   4      100.41      118.90     17.19 o 
 -17   7   4       15.78       15.31     12.57 o 
 -15   7   4        5.16       25.25     11.17 o 
 -13   7   4      848.13      913.64     46.03 o 
 -11   7   4        0.00        8.61      7.98 o 
  -9   7   4       11.06       26.41      8.43 o 
  -7   7   4      200.62      250.13     11.97 o 
  -5   7   4       85.79       81.84      7.00 o 
  -3   7   4     5082.24     5873.89     95.43 o 
  -1   7   4      118.26       92.76      6.47 o 
   1   7   4     1861.92     1870.89     54.01 o 
   3   7   4       40.87       55.44      5.15 o 
   5   7   4       16.97       20.40      3.98 o 
   7   7   4      390.20      415.80     14.70 o 
   9   7   4      931.42      920.11     36.17 o 
  11   7   4       75.44       70.35     10.56 o 
  13   7   4        5.91       13.62     12.21 o 
 -16   8   4       21.08       22.34     11.99 o 
 -14   8   4        0.31       18.85     16.38 o 
 -12   8   4       29.93       31.47     11.89 o 
 -10   8   4      496.76      493.69     25.67 o 
  -8   8   4      371.85      344.22     13.84 o 
  -6   8   4      129.05      147.01      9.38 o 
  -4   8   4      663.92      677.89     16.66 o 
  -2   8   4     1328.72     1396.17     37.21 o 
   0   8   4     1005.64     1188.49     30.41 o 
   2   8   4        8.17       15.54      7.16 o 
   4   8   4      209.11      164.69     10.96 o 
   6   8   4       56.99       49.00      8.64 o 
   8   8   4       17.52       23.20      8.14 o 
  10   8   4      233.59      220.72     16.46 o 
  12   8   4      142.00      148.64     19.16 o 
 -15   9   4        0.50       -2.10      9.22 o 
 -13   9   4       21.93       27.65     11.69 o 
 -11   9   4        0.97       20.97     10.74 o 
  -9   9   4      117.05      140.40     15.26 o 
  -7   9   4       22.80       23.83      6.18 o 
  -5   9   4       18.44       38.65      5.98 o 
  -3   9   4       22.36       28.30      4.74 o 
  -1   9   4      402.75      360.53     13.06 o 
   1   9   4       62.94      101.24      7.32 o 
   3   9   4        0.09       11.71      6.24 o 
   5   9   4       55.79       68.13     10.15 o 
   7   9   4      279.34      339.39     21.93 o 
   9   9   4        0.10       -2.45      6.42 o 
  11   9   4      231.77      250.88     26.36 o 
 -14  10   4       84.39      119.19     19.11 o 
 -12  10   4       12.41       28.40     20.41 o 
 -10  10   4      415.51      429.25     27.85 o 
  -8  10   4       18.41       12.23      5.93 o 
  -6  10   4       61.27       94.03     10.98 o 
  -4  10   4      219.72      233.30     14.07 o 
  -2  10   4       41.94       54.48      6.06 o 
   0  10   4        0.06        3.69      5.82 o 
   2  10   4      492.15      411.17     21.90 o 
   4  10   4      966.43      809.81     23.02 o 
   6  10   4      708.58      674.23     26.40 o 
   8  10   4       27.70       46.42     11.41 o 
  10  10   4      285.39      355.66     28.54 o 
 -13  11   4      393.09      346.54     26.56 o 
 -11  11   4       27.60       44.09     16.14 o 
  -9  11   4      210.44      264.68     23.26 o 
  -7  11   4     6598.11     6531.29    170.59 o 
  -5  11   4      230.44      248.95     16.55 o 
  -3  11   4      323.30      261.18     12.54 o 
  -1  11   4      592.65      583.15     19.10 o 
   1  11   4       87.30      101.87      8.94 o 
   3  11   4       29.16       22.30      6.12 o 
   5  11   4       15.22       21.75      9.71 o 
   7  11   4      342.70      317.54     26.37 o 
   9  11   4      172.66      238.27     25.89 o 
 -12  12   4       26.79       42.21     12.70 o 
 -10  12   4      366.71      388.40     28.47 o 
  -8  12   4     1879.92     1854.54     75.37 o 
  -6  12   4      968.07     1001.10     38.21 o 
  -4  12   4      291.33      264.21     16.11 o 
  -2  12   4       31.07       21.44      5.82 o 
   0  12   4      847.37      615.62     21.77 o 
   2  12   4       21.09       16.53      6.66 o 
   4  12   4        4.89        5.21      8.88 o 
   6  12   4      139.87      137.27     15.66 o 
   8  12   4      482.11      518.50     36.65 o 
 -11  13   4      111.18      109.52     17.95 o 
  -9  13   4       61.13       89.14     20.54 o 
  -7  13   4      217.02      214.31     20.33 o 
  -5  13   4      741.70      779.66     34.76 o 
  -3  13   4      156.15      203.11     16.49 o 
  -1  13   4       14.29       16.56      5.92 o 
   1  13   4        8.06       10.47      5.82 o 
   3  13   4       49.60       46.66      9.01 o 
   5  13   4      849.67      768.51     40.08 o 
   7  13   4        0.65       28.09     17.44 o 
 -10  14   4      158.60      185.25     25.92 o 
  -8  14   4       80.23      104.26     16.94 o 
  -6  14   4       25.89       24.11     10.37 o 
  -4  14   4      285.13      267.93     19.72 o 
  -2  14   4      154.51      146.31     13.29 o 
   0  14   4       31.66       49.12      9.52 o 
   2  14   4      117.02       88.72     10.92 o 
   4  14   4       57.23       58.21     12.49 o 
   6  14   4       18.40       51.43     14.78 o 
  -7  15   4        7.21       24.20     14.96 o 
  -5  15   4       41.34       38.52     10.32 o 
  -3  15   4       16.40       16.36      9.09 o 
  -1  15   4       75.44       92.01     15.02 o 
   1  15   4       61.66       70.98     16.39 o 
   3  15   4      122.41      111.66     15.30 o 
  -2  16   4        7.68       43.27     21.02 o 
 -17   1   5      329.20      303.59     19.90 o 
 -15   1   5      206.48      213.67     14.60 o 
 -13   1   5      629.21      514.00     17.87 o 
 -11   1   5     1135.99     1060.26     32.01 o 
  -9   1   5        7.67       12.69      3.74 o 
  -7   1   5    11160.98    11357.38    307.97 o 
  -5   1   5     1395.44     1377.31     30.82 o 
  -3   1   5     1856.32     1901.24     26.51 o 
  -1   1   5       12.00       13.80      2.24 o 
   1   1   5       51.27      106.95      3.75 o 
   3   1   5     6104.48     6876.78     97.82 o 
   5   1   5     4162.12     4713.45     84.58 o 
   7   1   5     1228.12     1254.17     30.00 o 
   9   1   5      255.89      218.21     10.99 o 
  11   1   5      362.64      378.32     17.95 o 
  13   1   5      364.63      356.83     26.00 o 
 -18   2   5      157.26      179.10     17.64 o 
 -16   2   5      104.97       89.24     12.00 o 
 -14   2   5        0.52       12.21      4.69 o 
 -12   2   5       60.44       32.38      5.66 o 
 -10   2   5     1130.09     1309.39     46.11 o 
  -8   2   5     1862.77     1696.96     30.49 o 
  -6   2   5     1604.38     1569.30     27.28 o 
  -4   2   5      301.22      250.10      6.81 o 
  -2   2   5     8139.91     7718.29     83.43 o 
   0   2   5     1206.87     1380.72     16.66 o 
   2   2   5     1531.42     1661.14     42.85 o 
   4   2   5      409.02      422.81     11.29 o 
   6   2   5      122.34      104.60      7.09 o 
   8   2   5      595.56      566.93     19.01 o 
  10   2   5       63.07       79.55      8.79 o 
  12   2   5        5.19        0.30      5.69 o 
  14   2   5        1.20        2.32      8.07 o 
 -17   3   5       35.39       34.65      9.35 o 
 -15   3   5       35.66       39.54      8.46 o 
 -13   3   5       15.10       13.49      4.46 o 
 -11   3   5       39.29       62.87      6.18 o 
  -9   3   5      144.11      161.62      7.93 o 
  -7   3   5      345.76      389.42     10.68 o 
  -5   3   5       41.21       45.65      3.71 o 
  -3   3   5     1254.02     1299.04     27.84 o 
  -1   3   5     3159.94     3416.03     41.70 o 
   1   3   5      404.34      392.52      8.70 o 
   3   3   5     1059.47     1000.21     19.82 o 
   5   3   5      890.38      909.83     21.44 o 
   7   3   5       23.34       24.33      5.61 o 
   9   3   5      712.93      685.90     23.55 o 
  11   3   5      118.42      154.41     18.79 o 
  13   3   5        2.97        9.39      9.62 o 
 -18   4   5        7.65       29.81     14.17 o 
 -16   4   5      256.16      321.33     25.52 o 
 -14   4   5        6.06       18.99      7.88 o 
 -12   4   5      229.97      203.57     16.13 o 
 -10   4   5      236.16      278.47     10.72 o 
  -8   4   5      153.29      127.75      6.20 o 
  -6   4   5        0.71       15.53      3.46 o 
  -4   4   5      928.54      940.57     17.54 o 
  -2   4   5     1528.27     1347.46     35.69 o 
   0   4   5       90.66      125.32      5.06 o 
   2   4   5      143.83      153.10      6.08 o 
   4   4   5      915.95      879.22     19.06 o 
   6   4   5     2096.64     2016.37     44.83 o 
   8   4   5      277.29      255.08     11.40 o 
  10   4   5     1564.15     1529.58     47.99 o 
  12   4   5      157.32      203.16     19.77 o 
 -17   5   5       51.91       52.88     15.78 o 
 -15   5   5       30.36       50.40     12.60 o 
 -13   5   5      338.79      308.21     29.01 o 
 -11   5   5       96.51       87.41      7.15 o 
  -9   5   5        0.05        0.67      2.64 o 
  -7   5   5      172.10      140.51      6.40 o 
  -5   5   5       99.24      105.25      5.93 o 
  -3   5   5      363.94      430.51     10.92 o 
  -1   5   5      157.65      142.09      5.70 o 
   1   5   5      331.86      334.28      9.44 o 
   3   5   5      237.63      254.45     11.21 o 
   5   5   5       43.12       41.89      4.91 o 
   7   5   5       16.85       51.50      8.98 o 
   9   5   5     1429.21     1495.83     48.18 o 
  11   5   5       70.65       83.44     11.49 o 
  13   5   5      109.66      123.86     15.89 o 
 -16   6   5        7.09        9.16     10.17 o 
 -14   6   5       26.04       47.27     11.12 o 
 -12   6   5      763.06      797.32     36.46 o 
 -10   6   5      590.87      609.34     19.73 o 
  -8   6   5      142.75      183.48      7.47 o 
  -6   6   5     1032.38      864.97     22.27 o 
  -4   6   5     1832.94     1791.10     34.16 o 
  -2   6   5     3559.50     3881.79     65.23 o 
   0   6   5      125.86      126.19      9.19 o 
   2   6   5      118.50      131.51      7.15 o 
   4   6   5     3112.41     3274.77     63.21 o 
   6   6   5     5267.73     4990.11     94.33 o 
   8   6   5     6462.23     6439.25    153.60 o 
  10   6   5      113.68      129.51     13.77 o 
  12   6   5        9.96       22.90     10.67 o 
 -17   7   5        0.00       20.01     15.12 o 
 -15   7   5      586.74      536.50     35.84 o 
 -13   7   5      202.55      181.46     21.28 o 
 -11   7   5      215.17      167.04     14.92 o 
  -9   7   5      199.65      216.40     12.20 o 
  -7   7   5        0.44        3.93      3.29 o 
  -5   7   5     3941.59     4103.62     71.49 o 
  -3   7   5      312.02      285.33     11.44 o 
  -1   7   5     2896.39     2857.00     53.14 o 
   1   7   5     1208.60     1201.00     26.90 o 
   3   7   5       80.95       77.81      8.81 o 
   5   7   5     3718.50     3743.03     74.01 o 
   7   7   5     1901.43     1941.39     45.36 o 
   9   7   5       97.84       93.03     11.95 o 
  11   7   5      214.01      217.36     16.32 o 
 -16   8   5       60.46       45.97     21.54 o 
 -14   8   5        5.20       20.65     12.44 o 
 -12   8   5      355.45      357.22     23.55 o 
 -10   8   5        6.91       13.17     14.47 o 
  -8   8   5       18.42       37.43      6.71 o 
  -6   8   5      196.99      171.60     11.59 o 
  -4   8   5       16.51       25.58      6.79 o 
  -2   8   5      561.39      702.36     29.11 o 
   0   8   5       78.43       83.96      8.07 o 
   2   8   5      149.95      137.57      8.76 o 
   4   8   5      922.24      917.64     25.21 o 
   6   8   5      104.45      108.64     11.08 o 
   8   8   5      849.46      894.04     34.56 o 
  10   8   5      224.44      223.68     16.08 o 
  12   8   5      140.00      154.65     22.72 o 
 -15   9   5        1.02       21.19     10.78 o 
 -13   9   5       79.48      118.15     14.93 o 
 -11   9   5        1.16        5.49      6.35 o 
  -9   9   5       64.60       58.16      7.95 o 
  -7   9   5      100.18      103.02      9.77 o 
  -5   9   5      202.10      211.02      9.46 o 
  -3   9   5        0.02        8.10      6.95 o 
  -1   9   5       44.33       45.30      6.50 o 
   1   9   5      452.13      545.71     18.41 o 
   3   9   5        0.72        8.11      4.60 o 
   5   9   5        7.43       17.30      7.62 o 
   7   9   5      217.10      219.19     14.36 o 
   9   9   5      174.21      176.98     17.28 o 
  11   9   5      189.72      179.86     19.14 o 
 -14  10   5       10.50       35.55     12.87 o 
 -12  10   5       71.37      100.31     16.71 o 
 -10  10   5      115.13      130.78     15.20 o 
  -8  10   5      359.69      364.56     18.28 o 
  -6  10   5     1187.37     1214.67     40.99 o 
  -4  10   5     1404.61     1314.41     32.10 o 
  -2  10   5      313.75      321.79     14.38 o 
   0  10   5      153.92      159.64     10.66 o 
   2  10   5        1.94        5.32      6.94 o 
   4  10   5     1443.25     1212.68     33.63 o 
   6  10   5       71.43       59.51      8.69 o 
   8  10   5      191.20      200.06     20.70 o 
  10  10   5       24.62       28.74     11.84 o 
 -13  11   5       16.37       22.85     15.42 o 
 -11  11   5      261.21      238.18     25.29 o 
  -9  11   5      127.72      140.96     16.04 o 
  -7  11   5      330.00      303.64     17.56 o 
  -5  11   5      412.37      406.65     20.45 o 
  -3  11   5      855.66      878.46     27.32 o 
  -1  11   5       69.51       73.03      8.08 o 
   1  11   5      118.02      145.74     10.56 o 
   3  11   5     1300.95     1318.17     36.68 o 
   5  11   5      777.39      728.68     28.94 o 
   7  11   5       21.46       32.42     12.54 o 
   9  11   5        0.21       -3.05      9.56 o 
 -12  12   5      580.04      547.65     34.25 o 
 -10  12   5      100.86       93.58     20.92 o 
  -8  12   5     1746.88     1819.91     94.33 o 
  -6  12   5      164.19      186.45     16.21 o 
  -4  12   5      402.43      369.63     20.85 o 
  -2  12   5      332.54      237.66     13.11 o 
   0  12   5      766.56      720.77     25.01 o 
   2  12   5        2.09       10.52      5.89 o 
   4  12   5      213.66      194.52     16.51 o 
   6  12   5      111.82      120.18     17.26 o 
   8  12   5      130.87      123.37     21.18 o 
 -11  13   5       64.52       90.14     17.96 o 
  -9  13   5     1133.21     1112.51     54.02 o 
  -7  13   5      357.93      375.34     23.70 o 
  -5  13   5      252.43      254.50     19.06 o 
  -3  13   5        0.00        3.41      5.74 o 
  -1  13   5       46.66       52.60      8.53 o 
   1  13   5      882.02      788.60     30.08 o 
   3  13   5       21.64       25.30      8.95 o 
   5  13   5      138.54      163.57     20.12 o 
   7  13   5        0.48       -0.73      9.33 o 
  -8  14   5       32.93       47.45     20.78 o 
  -6  14   5        4.10       19.85      9.52 o 
  -4  14   5      354.79      362.43     25.52 o 
  -2  14   5       70.13       75.86     12.13 o 
   0  14   5      225.27      176.76     15.91 o 
   2  14   5       70.58       89.23     11.55 o 
   4  14   5        3.91       23.21     11.89 o 
  -7  15   5       44.50       19.80     13.67 o 
  -5  15   5       97.93      107.46     16.70 o 
  -3  15   5      104.38      103.02     15.77 o 
  -1  15   5       25.59       34.77     12.01 o 
   1  15   5        0.00       -0.75      6.45 o 
 -18   0   6      407.73      445.21     42.14 o 
 -16   0   6        3.39       17.89     13.08 o 
 -14   0   6      359.46      444.23     28.04 o 
 -12   0   6     4500.43     4164.08    268.62 o 
 -10   0   6      128.67       59.07      8.88 o 
  -8   0   6      165.80      163.06     10.47 o 
  -6   0   6      268.40      293.84     14.52 o 
  -4   0   6    12170.00    11327.68    478.51 o 
  -2   0   6     5610.61     5707.26    151.95 o 
   0   0   6    13459.52    13676.02    464.81 o 
   2   0   6      275.54      256.72     10.56 o 
   4   0   6      820.29      756.09     25.49 o 
   6   0   6     3717.38     3771.02    105.97 o 
   8   0   6       63.57       83.66     13.12 o 
  10   0   6     3418.91     3161.35    128.23 o 
  12   0   6     1719.03     1786.90     89.79 o 
 -17   1   6       26.48       40.84     10.28 o 
 -15   1   6       76.05      127.92     11.43 o 
 -13   1   6        0.03       11.60      5.26 o 
 -11   1   6      354.76      314.19     21.46 o 
  -9   1   6    11081.25    10931.74    256.54 o 
  -7   1   6      668.52      808.54     20.41 o 
  -5   1   6        0.58        9.98      3.49 o 
  -3   1   6     2766.49     3108.88     45.78 o 
  -1   1   6        2.07        5.08      1.69 o 
   1   1   6     3262.41     3863.09     49.94 o 
   3   1   6     4251.48     4224.05     66.92 o 
   5   1   6      218.38      342.43     12.12 o 
   7   1   6     1695.19     1630.59     45.71 o 
   9   1   6      781.98      657.69     23.15 o 
  11   1   6      316.90      284.89     17.29 o 
  13   1   6       35.44       32.72     14.17 o 
 -18   2   6       16.43       21.54     15.47 o 
 -16   2   6        2.27       10.06      6.33 o 
 -14   2   6       19.10       19.07      6.08 o 
 -12   2   6       51.12       39.53      5.80 o 
 -10   2   6      877.83      698.85     26.61 o 
  -8   2   6       15.29       18.43      3.61 o 
  -6   2   6     3263.82     2983.32     56.92 o 
  -4   2   6       80.42       91.46      4.44 o 
  -2   2   6      316.25      307.64     11.20 o 
   0   2   6     2334.94     2287.87     40.52 o 
   2   2   6      338.90      329.25      8.59 o 
   4   2   6        3.27       14.54      4.21 o 
   6   2   6       80.60       56.54      6.42 o 
   8   2   6      272.00      317.51     14.24 o 
  10   2   6      111.45       95.59      9.83 o 
  12   2   6       10.25       -0.86      6.75 o 
 -17   3   6       11.66       13.47      7.71 o 
 -15   3   6      182.26      130.21     12.88 o 
 -13   3   6        9.20        4.48      5.40 o 
 -11   3   6      126.97      112.33      8.27 o 
  -9   3   6      444.35      397.40     12.77 o 
  -7   3   6      134.42      119.14      9.52 o 
  -5   3   6     2269.85     2123.09     37.73 o 
  -3   3   6     2278.38     2151.56     44.23 o 
  -1   3   6       73.23       82.92      5.71 o 
   1   3   6      333.26      236.49      7.55 o 
   3   3   6      455.38      440.36     15.00 o 
   5   3   6      315.96      331.78     13.60 o 
   7   3   6       10.35        9.72      5.44 o 
   9   3   6      551.86      525.92     19.87 o 
  11   3   6      323.97      330.18     20.77 o 
  13   3   6        7.60       11.58     10.42 o 
 -18   4   6       11.47       28.66     16.15 o 
 -16   4   6        8.25       21.00     10.63 o 
 -14   4   6      303.95      286.43     16.32 o 
 -12   4   6      147.62      126.47      8.13 o 
 -10   4   6      156.82      186.36     11.92 o 
  -8   4   6      364.76      320.94     11.10 o 
  -6   4   6      401.99      481.02     13.17 o 
  -4   4   6     6196.24     6514.10    146.58 o 
  -2   4   6      156.65      146.35      5.17 o 
   0   4   6      303.90      285.06     10.67 o 
   2   4   6     1352.11     1321.61     25.73 o 
   4   4   6      544.45      611.46     16.88 o 
   6   4   6     1257.02     1245.86     30.60 o 
   8   4   6      766.39      756.79     24.36 o 
  10   4   6      306.56      333.29     22.31 o 
  12   4   6      519.40      529.41     30.78 o 
 -17   5   6      196.23      178.20     19.01 o 
 -15   5   6       69.13       97.33     17.99 o 
 -13   5   6      193.56      170.21     12.50 o 
 -11   5   6      413.85      433.58     15.86 o 
  -9   5   6       14.80       23.26      8.69 o 
  -7   5   6     3957.75     4006.82    126.70 o 
  -5   5   6       26.74       33.76      4.39 o 
  -3   5   6     2059.82     2142.23     38.09 o 
  -1   5   6     3474.56     3447.07     61.15 o 
   1   5   6      140.80      133.60      6.61 o 
   3   5   6     1151.56     1223.63     27.80 o 
   5   5   6    12593.99    12022.22    209.10 o 
   7   5   6        9.12       21.57      4.73 o 
   9   5   6      189.86      207.52     17.61 o 
  11   5   6      385.75      370.05     23.16 o 
 -16   6   6       66.91       41.18     14.98 o 
 -14   6   6        4.69       46.14     14.85 o 
 -12   6   6      813.48      953.10     42.78 o 
 -10   6   6      144.99      140.53      8.25 o 
  -8   6   6      207.59      217.65      9.69 o 
  -6   6   6      322.94      379.01     20.32 o 
  -4   6   6        7.68        9.42      4.47 o 
  -2   6   6     4079.17     4424.69     92.93 o 
   0   6   6       84.37       83.02      5.51 o 
   2   6   6        9.78       26.00      7.84 o 
   4   6   6     7217.57     7289.24    130.89 o 
   6   6   6      227.13      223.60     18.73 o 
   8   6   6      745.81      729.09     27.93 o 
  10   6   6       43.31       48.08      9.12 o 
  12   6   6      372.83      401.75     27.91 o 
 -15   7   6       16.72       28.32     11.76 o 
 -13   7   6       83.77       90.12     19.66 o 
 -11   7   6       34.75       36.34      6.96 o 
  -9   7   6       57.09       65.02      8.90 o 
  -7   7   6        1.51       -2.18      2.95 o 
  -5   7   6       40.92       37.72      5.54 o 
  -3   7   6       33.02       48.30      5.54 o 
  -1   7   6      423.63      433.11     13.08 o 
   1   7   6       60.60       64.44      6.58 o 
   3   7   6      227.36      256.05     12.78 o 
   5   7   6     3684.96     3822.81     80.53 o 
   7   7   6      685.21      648.25     20.66 o 
   9   7   6       23.17       16.54      8.02 o 
  11   7   6       36.31       66.14     13.07 o 
 -16   8   6        0.31        2.58      8.20 o 
 -14   8   6       21.39       56.08     13.54 o 
 -12   8   6       32.81       47.38     13.46 o 
 -10   8   6        1.01        4.75      5.20 o 
  -8   8   6      368.10      346.17     16.46 o 
  -6   8   6      223.05      264.51     11.00 o 
  -4   8   6      122.28      152.78      9.38 o 
  -2   8   6       55.39       90.00      7.18 o 
   0   8   6       17.07       21.93      5.02 o 
   2   8   6       16.46       34.13      9.23 o 
   4   8   6       17.68       20.47      4.67 o 
   6   8   6      699.90      717.28     23.67 o 
   8   8   6      144.38      151.21     12.91 o 
  10   8   6        6.07        3.85      6.13 o 
 -15   9   6       35.71       33.35     12.07 o 
 -13   9   6       14.74       15.92     11.27 o 
 -11   9   6      114.48      126.33     17.68 o 
  -9   9   6        1.17        6.80      7.15 o 
  -7   9   6      309.66      328.68     22.47 o 
  -5   9   6      262.98      255.01     17.12 o 
  -3   9   6      188.08      200.14     10.81 o 
  -1   9   6      622.19      673.08     22.33 o 
   1   9   6       84.54      115.20     13.32 o 
   3   9   6      236.22      218.78     14.39 o 
   5   9   6       67.09       82.68      8.95 o 
   7   9   6      157.45      163.50     15.29 o 
   9   9   6       47.96       63.99     15.29 o 
 -14  10   6      134.67      142.09     17.37 o 
 -12  10   6      215.23      206.30     22.08 o 
 -10  10   6       21.55       43.83     11.24 o 
  -8  10   6      216.02      266.94     18.81 o 
  -6  10   6       54.63       56.01      9.10 o 
  -4  10   6       32.27       44.75     13.83 o 
  -2  10   6       33.24       24.70      6.15 o 
   0  10   6       12.86       15.87      5.72 o 
   2  10   6      143.09      148.08     10.13 o 
   4  10   6       54.86       46.07      9.56 o 
   6  10   6       76.00       93.94     12.35 o 
   8  10   6      285.36      309.75     24.10 o 
 -13  11   6       13.96        0.88      8.68 o 
 -11  11   6     1224.69     1167.50     54.06 o 
  -9  11   6       47.60       56.57     12.69 o 
  -7  11   6     1923.18     2055.36     62.26 o 
  -5  11   6        0.45        2.61      6.09 o 
  -3  11   6      259.21      246.67     13.17 o 
  -1  11   6     1570.15     1450.92     42.80 o 
   1  11   6       34.81       39.48      6.21 o 
   3  11   6       47.86       32.20      7.48 o 
   5  11   6       62.09       80.86      9.92 o 
   7  11   6      157.40      189.87     21.95 o 
 -12  12   6      481.20      555.25     40.23 o 
 -10  12   6      404.93      404.08     33.66 o 
  -8  12   6       52.56       76.13     12.34 o 
  -6  12   6      221.98      213.01     17.18 o 
  -4  12   6        1.92        0.52      5.86 o 
  -2  12   6      158.16      125.88     11.02 o 
   0  12   6       15.72       36.98      7.63 o 
   2  12   6      313.26      263.58     14.54 o 
   4  12   6      174.02      129.48     11.93 o 
   6  12   6       12.15       31.19     12.34 o 
  -9  13   6      249.67      242.96     26.55 o 
  -7  13   6       73.57       63.11     11.91 o 
  -5  13   6       25.94       41.32     13.40 o 
  -3  13   6       56.47       47.00      8.17 o 
  -1  13   6        2.58       18.73      7.95 o 
   1  13   6     1354.38     1378.30     42.95 o 
   3  13   6       44.57       52.15     12.93 o 
   5  13   6        5.49       18.68     21.42 o 
  -8  14   6      199.98      194.62     23.82 o 
  -6  14   6      114.73      128.62     16.79 o 
  -4  14   6       35.55       66.16     11.83 o 
  -2  14   6      486.15      487.54     26.81 o 
   0  14   6      186.33      164.07     15.33 o 
   2  14   6        4.37       23.73     13.78 o 
  -5  15   6        8.48       24.42     10.63 o 
  -3  15   6      103.70       76.73     13.30 o 
  -1  15   6      137.41      137.74     21.00 o 
 -17   1   7       10.59       28.39     13.72 o 
 -15   1   7        8.27       21.85      7.09 o 
 -13   1   7      132.82      149.17     12.55 o 
 -11   1   7     7473.33     7009.33    196.85 o 
  -9   1   7       46.73       58.11      8.74 o 
  -7   1   7      330.53      355.48     13.57 o 
  -5   1   7      297.84      267.90      9.43 o 
  -3   1   7     1747.16     1633.82     54.45 o 
  -1   1   7      495.84      567.42     11.48 o 
   1   1   7     2945.94     3298.29     88.76 o 
   3   1   7      972.90      973.61     21.36 o 
   5   1   7      329.46      316.23     12.27 o 
   7   1   7       33.83       47.09      6.89 o 
   9   1   7       21.75       29.64      8.40 o 
  11   1   7     1190.31     1163.40     42.34 o 
 -18   2   7       23.88       17.71      8.56 o 
 -16   2   7       45.78       45.36      9.52 o 
 -14   2   7        1.36       44.95     24.25 o 
 -12   2   7      132.63       87.41      8.03 o 
 -10   2   7       14.30       20.88      5.50 o 
  -8   2   7     1071.33     1050.23     27.11 o 
  -6   2   7     1314.18     1181.29     22.18 o 
  -4   2   7     3521.42     3603.99     99.84 o 
  -2   2   7       14.08       16.88      3.32 o 
   0   2   7     7827.49     7891.97    127.97 o 
   2   2   7      184.51      154.91      9.51 o 
   4   2   7      781.70      679.33     18.18 o 
   6   2   7     1279.79     1258.12     48.76 o 
   8   2   7      376.64      258.64     14.52 o 
  10   2   7      550.12      491.41     23.14 o 
  12   2   7       23.73       39.69     10.27 o 
 -17   3   7       10.03       17.39      8.76 o 
 -15   3   7       10.37       19.68      6.43 o 
 -13   3   7       55.29       65.17      9.70 o 
 -11   3   7        6.26       14.00      5.20 o 
  -9   3   7      290.53      264.94     10.42 o 
  -7   3   7       58.39       63.02      5.32 o 
  -5   3   7      493.31      553.16     12.87 o 
  -3   3   7      210.00      177.77     10.30 o 
  -1   3   7     1184.33     1137.31     26.81 o 
   1   3   7     1745.43     1824.38     41.90 o 
   3   3   7       35.98       41.78      4.32 o 
   5   3   7      893.82      779.42     22.54 o 
   7   3   7      111.84      102.70      9.75 o 
   9   3   7        0.04       20.86      8.91 o 
  11   3   7      136.85      124.96     15.47 o 
 -16   4   7        0.64       26.24     14.16 o 
 -14   4   7      160.00      178.19     11.84 o 
 -12   4   7      323.78      375.78     15.29 o 
 -10   4   7      124.13       80.98     12.58 o 
  -8   4   7     1571.24     1583.52     37.81 o 
  -6   4   7      139.49      138.55      7.16 o 
  -4   4   7     1898.64     1911.55     56.27 o 
  -2   4   7      510.69      526.87     15.83 o 
   0   4   7      768.93      717.56     20.39 o 
   2   4   7       70.70       81.09      5.87 o 
   4   4   7      802.80      826.11     21.82 o 
   6   4   7     1484.75     1427.37     36.41 o 
   8   4   7      413.82      410.14     18.12 o 
  10   4   7       15.05       19.59     10.93 o 
 -17   5   7       41.29       54.48     12.68 o 
 -15   5   7      112.07      119.19     24.27 o 
 -13   5   7      285.98      226.46     15.74 o 
 -11   5   7       37.34       71.45      7.59 o 
  -9   5   7       55.76       38.37      6.47 o 
  -7   5   7      765.91      784.32     19.26 o 
  -5   5   7      375.87      382.85     12.58 o 
  -3   5   7     2029.45     2012.61     36.11 o 
  -1   5   7       15.77       22.73      3.63 o 
   1   5   7      391.90      379.14     11.81 o 
   3   5   7        0.70        6.12      3.85 o 
   5   5   7     4564.19     4650.94     93.73 o 
   7   5   7      376.16      394.62     17.67 o 
   9   5   7      185.88      176.83     14.41 o 
  11   5   7       38.79       69.34     15.11 o 
 -16   6   7      372.49      358.22     31.50 o 
 -14   6   7       24.41       28.31     10.74 o 
 -12   6   7       40.16       67.16      9.90 o 
 -10   6   7       18.03       10.36      6.83 o 
  -8   6   7      885.53      875.80     22.92 o 
  -6   6   7     2558.35     2829.46     68.15 o 
  -4   6   7      129.74      142.16      7.77 o 
  -2   6   7        0.04        3.01      3.19 o 
   0   6   7      682.14      735.37     17.47 o 
   2   6   7     2191.79     2283.13     47.14 o 
   4   6   7     7744.88     7831.81    145.44 o 
   6   6   7      248.74      267.77     13.49 o 
   8   6   7       50.32       63.56      9.68 o 
  10   6   7      370.09      388.73     23.83 o 
 -15   7   7      220.86      226.46     22.70 o 
 -13   7   7      182.28      175.63     17.61 o 
 -11   7   7       43.42       41.67      7.99 o 
  -9   7   7      264.78      184.97     10.51 o 
  -7   7   7       90.97      119.86      8.48 o 
  -5   7   7     1261.29     1288.34     35.55 o 
  -3   7   7      409.88      446.25     15.16 o 
  -1   7   7      108.82      168.62      9.29 o 
   1   7   7     5939.33     5878.52    112.00 o 
   3   7   7     2622.51     2584.78     58.01 o 
   5   7   7       72.81       76.17      8.35 o 
   7   7   7       17.05       12.98      5.64 o 
   9   7   7       56.97       55.73     11.24 o 
 -16   8   7       50.69       67.30     14.42 o 
 -14   8   7        1.84       -0.07      5.42 o 
 -12   8   7      189.30      148.63     16.36 o 
 -10   8   7       11.81       30.02      9.85 o 
  -8   8   7      449.40      443.01     21.67 o 
  -6   8   7        6.63       12.55      8.11 o 
  -4   8   7       36.64       42.74      6.15 o 
  -2   8   7      580.19      549.02     21.08 o 
   0   8   7        1.81       10.61      4.36 o 
   2   8   7      496.30      563.61     19.35 o 
   4   8   7      938.11     1013.06     30.62 o 
   6   8   7     1133.62     1115.06     33.99 o 
   8   8   7      691.19      759.72     33.50 o 
 -15   9   7       11.88       14.26     10.55 o 
 -13   9   7      106.96      133.03     17.49 o 
 -11   9   7        7.78       34.14     10.89 o 
  -9   9   7       27.38       45.60      8.78 o 
  -7   9   7      428.48      383.36     21.74 o 
  -5   9   7        4.18       26.47      6.32 o 
  -3   9   7        3.64       13.42      7.71 o 
  -1   9   7      969.37      873.04     25.19 o 
   1   9   7      185.61      134.24      9.03 o 
   3   9   7      109.02       95.42      9.87 o 
   5   9   7      338.93      327.59     16.77 o 
   7   9   7      630.64      640.65     29.58 o 
   9   9   7       63.97       81.62     25.15 o 
 -14  10   7      350.70      387.15     30.89 o 
 -12  10   7       84.53      118.22     17.28 o 
 -10  10   7     1153.22     1059.84     39.45 o 
  -8  10   7       75.47      110.22     13.06 o 
  -6  10   7      905.37      938.43     33.97 o 
  -4  10   7      818.69      806.30     26.28 o 
  -2  10   7      219.22      249.14     12.86 o 
   0  10   7      161.34      122.26     10.01 o 
   2  10   7       86.58       74.62      7.82 o 
   4  10   7        1.28        6.10      5.99 o 
   6  10   7        0.00       31.66     13.30 o 
   8  10   7       27.39       70.82     23.85 o 
 -13  11   7       64.90       61.08     18.75 o 
 -11  11   7       42.62       48.25     12.30 o 
  -9  11   7      334.87      388.94     24.51 o 
  -7  11   7      786.91      750.72     31.60 o 
  -5  11   7       20.82       24.97      7.86 o 
  -3  11   7       26.21       39.68      7.55 o 
  -1  11   7       83.28       83.63     11.56 o 
   1  11   7      902.74      828.74     27.57 o 
   3  11   7      209.63      191.73     12.49 o 
   5  11   7      107.65      100.86     12.11 o 
   7  11   7       26.00       38.20     16.08 o 
 -10  12   7       88.29      117.49     21.81 o 
  -8  12   7      331.36      365.79     24.42 o 
  -6  12   7       27.70       42.36     10.65 o 
  -4  12   7      547.99      552.28     24.24 o 
  -2  12   7       31.47       19.77      6.49 o 
   0  12   7      313.06      247.72     15.95 o 
   2  12   7      256.30      250.69     15.23 o 
   4  12   7      140.83      127.27     21.16 o 
  -9  13   7       97.53      101.84     18.04 o 
  -7  13   7      111.85      126.82     17.71 o 
  -5  13   7        1.43       23.24      9.01 o 
  -3  13   7      523.62      452.95     24.17 o 
  -1  13   7      321.76      318.80     16.84 o 
   1  13   7       80.74       81.34     10.16 o 
   3  13   7       19.67       21.98     14.36 o 
  -6  14   7        5.53       42.66     12.67 o 
  -4  14   7        0.00       -3.84      6.46 o 
  -2  14   7       11.50       23.02     13.69 o 
   0  14   7        8.93       17.94      9.18 o 
 -18   0   8       11.08       17.91     19.16 o 
 -16   0   8      503.45      395.82     29.11 o 
 -14   0   8      522.57      535.17     58.02 o 
 -12   0   8      129.43       93.66     12.45 o 
 -10   0   8      182.84      210.04     14.19 o 
  -8   0   8      499.07      527.69     36.63 o 
  -6   0   8     3054.94     3435.42    107.80 o 
  -4   0   8      482.49      519.31     26.17 o 
  -2   0   8     2240.62     1992.80     75.58 o 
   0   0   8     2464.09     2547.90     94.87 o 
   2   0   8      688.68      618.96     44.00 o 
   4   0   8      127.09      164.71     11.99 o 
   6   0   8     3518.29     2991.81     95.02 o 
   8   0   8      166.64      163.61     19.23 o 
  10   0   8      376.19      332.90     26.16 o 
 -17   1   8       59.08       59.20     11.15 o 
 -15   1   8       53.44       28.26      7.64 o 
 -13   1   8     2111.70     1887.91     63.86 o 
 -11   1   8      740.22      820.68     24.95 o 
  -9   1   8       15.62       44.41      4.89 o 
  -7   1   8      331.38      408.46     13.83 o 
  -5   1   8      168.70      145.34      7.63 o 
  -3   1   8      451.44      529.12     21.62 o 
  -1   1   8      941.48     1023.83     32.38 o 
   1   1   8      585.77      651.55     27.20 o 
   3   1   8        5.33        6.13      5.88 o 
   5   1   8      143.68      126.45     10.33 o 
   7   1   8      205.11      178.52     18.74 o 
   9   1   8      126.85      125.71     12.43 o 
  11   1   8        1.62       16.92     19.23 o 
 -18   2   8        1.38        5.66      7.97 o 
 -16   2   8        6.97        2.68      5.41 o 
 -14   2   8      204.35      167.35     13.49 o 
 -12   2   8        7.91       40.68      7.36 o 
 -10   2   8      303.11      258.65     15.74 o 
  -8   2   8      130.82       98.19      6.60 o 
  -6   2   8       10.10        6.37      5.43 o 
  -4   2   8     1705.68     1610.62     38.10 o 
  -2   2   8       61.32       52.41      5.45 o 
   0   2   8       28.90       48.35      4.43 o 
   2   2   8       38.89       36.12      6.71 o 
   4   2   8      150.46      179.53     12.40 o 
   6   2   8       16.44       38.63      6.45 o 
   8   2   8       19.51       31.43      8.22 o 
  10   2   8        0.78        2.08      7.12 o 
 -17   3   8        0.01        3.12      8.14 o 
 -15   3   8       11.13       26.19      6.55 o 
 -13   3   8      732.28      686.13     38.02 o 
 -11   3   8      200.83      147.15     10.95 o 
  -9   3   8      226.94      309.31     13.70 o 
  -7   3   8      385.31      345.20     12.53 o 
  -5   3   8       41.38       50.98      7.36 o 
  -3   3   8      914.20     1028.92     27.41 o 
  -1   3   8      336.82      370.50     14.01 o 
   1   3   8      575.48      586.27     18.34 o 
   3   3   8        0.58        7.77      6.75 o 
   5   3   8      605.65      582.15     21.78 o 
   7   3   8     3065.80     2875.14     68.67 o 
   9   3   8        4.33        5.12      6.37 o 
 -16   4   8      170.51      193.04     22.65 o 
 -14   4   8        1.37        1.62      4.40 o 
 -12   4   8        8.32       16.86      5.24 o 
 -10   4   8      145.18      141.44      9.23 o 
  -8   4   8      881.07      867.49     23.02 o 
  -6   4   8       85.65       68.84      5.37 o 
  -4   4   8      101.51       95.60      7.33 o 
  -2   4   8       21.72       27.96      4.74 o 
   0   4   8       11.93       13.31      6.12 o 
   2   4   8      331.64      373.99     17.95 o 
   4   4   8     1498.59     1566.55     46.19 o 
   6   4   8     1584.26     1587.87     51.47 o 
   8   4   8      605.00      609.14     30.52 o 
  10   4   8       65.84       44.37     12.20 o 
 -17   5   8        2.98        6.71      8.62 o 
 -15   5   8       46.53       57.43     16.08 o 
 -13   5   8      218.75      260.31     16.63 o 
 -11   5   8      826.79      956.51     33.95 o 
  -9   5   8      451.97      334.00     17.20 o 
  -7   5   8       31.28       41.18      8.57 o 
  -5   5   8      932.75      889.94     35.83 o 
  -3   5   8     1548.25     1580.80     41.01 o 
  -1   5   8      447.30      481.63     18.65 o 
   1   5   8     3580.93     3517.41     84.45 o 
   3   5   8       48.19       69.30      9.28 o 
   5   5   8      303.72      317.10     19.07 o 
   7   5   8        4.44        2.41      6.99 o 
   9   5   8      398.99      406.63     28.70 o 
 -16   6   8      178.41      164.85     19.28 o 
 -14   6   8       12.27       32.50     14.78 o 
 -12   6   8       11.64       21.03      6.69 o 
 -10   6   8      309.59      311.27     13.90 o 
  -8   6   8      209.75      213.05     10.90 o 
  -6   6   8     1968.88     1996.49     44.12 o 
  -4   6   8      305.61      263.53     11.69 o 
  -2   6   8      103.41      101.80      9.74 o 
   0   6   8     1278.28     1247.64     36.27 o 
   2   6   8     2110.49     2034.37     55.95 o 
   4   6   8     1646.65     1676.83     56.31 o 
   6   6   8       84.74       82.64     10.19 o 
   8   6   8       73.52       94.52     18.73 o 
 -15   7   8      176.08      169.19     17.36 o 
 -13   7   8       78.80       57.52     10.25 o 
 -11   7   8       51.01       65.94     12.20 o 
  -9   7   8      219.35      204.30     12.11 o 
  -7   7   8      467.35      460.68     17.30 o 
  -5   7   8      811.58      833.13     27.03 o 
  -3   7   8     1530.50     1444.72     44.45 o 
  -1   7   8      448.47      442.70     20.10 o 
   1   7   8     7689.25     7388.56    329.07 o 
   3   7   8      351.99      347.72     19.52 o 
   5   7   8      213.09      209.68     17.62 o 
   7   7   8      260.07      263.09     23.09 o 
   9   7   8       14.53       46.81     20.88 o 
 -14   8   8       43.08       40.11     11.97 o 
 -12   8   8        6.82       -5.94      6.47 o 
 -10   8   8      124.82      143.72     12.20 o 
  -8   8   8      506.84      547.64     20.78 o 
  -6   8   8       20.88       21.14      7.27 o 
  -4   8   8      413.73      404.07     16.23 o 
  -2   8   8      358.18      327.32     13.51 o 
   0   8   8      534.25      541.28     24.16 o 
   2   8   8      206.94      211.45     14.47 o 
   4   8   8      247.59      275.82     20.09 o 
   6   8   8       42.57       69.48     12.26 o 
   8   8   8      402.42      409.39     32.79 o 
 -13   9   8       83.26       86.80     14.65 o 
 -11   9   8      173.71      198.15     16.78 o 
  -9   9   8       58.65       51.93      9.28 o 
  -7   9   8        1.96        0.54      5.50 o 
  -5   9   8      148.21      114.85     10.09 o 
  -3   9   8      910.62      878.13     26.19 o 
  -1   9   8       60.97       54.64      7.06 o 
   1   9   8      278.57      274.80     16.31 o 
   3   9   8      167.95      152.50     14.65 o 
   5   9   8       57.32       52.30     10.99 o 
   7   9   8       36.93       32.54     11.86 o 
 -12  10   8        0.33       -6.42     10.65 o 
 -10  10   8       77.34       92.21     12.64 o 
  -8  10   8       94.03       76.98      9.38 o 
  -6  10   8       20.12       26.79     11.31 o 
  -4  10   8      128.10      128.22     11.79 o 
  -2  10   8       40.16       76.08      8.62 o 
   0  10   8      130.75      118.93     10.14 o 
   2  10   8      172.51      166.30     14.87 o 
   4  10   8      413.19      453.62     26.38 o 
   6  10   8      220.57      245.03     25.11 o 
 -11  11   8      768.96      801.64     41.40 o 
  -9  11   8       30.42        8.40      8.53 o 
  -7  11   8        3.71        6.02      6.46 o 
  -5  11   8     1289.11     1243.05     44.02 o 
  -3  11   8      203.76      193.75     13.62 o 
  -1  11   8      131.28      127.38     13.06 o 
   1  11   8      106.39       91.28     11.12 o 
   3  11   8      635.29      666.80     32.69 o 
   5  11   8      272.93      332.85     27.67 o 
 -10  12   8      540.76      588.02     39.27 o 
  -8  12   8       45.79       50.24     10.98 o 
  -6  12   8       23.11       30.65     10.89 o 
  -4  12   8      105.07      127.68     16.18 o 
  -2  12   8       19.75       40.06      9.37 o 
   0  12   8       23.60       50.90     23.00 o 
   2  12   8      207.71      213.53     23.47 o 
  -7  13   8        3.39        7.23      7.65 o 
  -5  13   8       11.18       26.69     10.25 o 
  -3  13   8      785.68      772.12     39.05 o 
  -1  13   8       52.56       37.67     14.58 o 
   1  13   8       17.70       22.44      8.48 o 
 -17   1   9       10.46       22.39      8.61 o 
 -15   1   9     1722.49     1632.21     50.91 o 
 -13   1   9        1.27       18.79     11.45 o 
 -11   1   9       34.41       42.25      6.68 o 
  -9   1   9       43.06       44.82      7.32 o 
  -7   1   9      683.64      659.83     15.97 o 
  -5   1   9      171.37      149.47     12.07 o 
  -3   1   9     2688.26     2817.99     76.22 o 
  -1   1   9      108.69       89.31     10.49 o 
   1   1   9      353.07      368.08     20.55 o 
   3   1   9       41.32       61.27     17.41 o 
   5   1   9        1.09       17.32     11.81 o 
   7   1   9     2614.33     2313.80     84.98 o 
   9   1   9        6.78        0.92     10.05 o 
 -16   2   9       68.37       49.78     10.82 o 
 -14   2   9      216.02      194.92     14.67 o 
 -12   2   9        1.78       11.40      6.36 o 
 -10   2   9       10.71       24.85      6.74 o 
  -8   2   9       61.99       57.16      6.63 o 
  -6   2   9        0.35        9.22      6.79 o 
  -4   2   9     1624.18     1641.21     52.37 o 
  -2   2   9     2971.37     2943.75    154.00 o 
   0   2   9       61.08       62.57     10.90 o 
   2   2   9        0.28       10.39      8.78 o 
   4   2   9      281.19      227.63     17.94 o 
   6   2   9      329.78      235.20     19.98 o 
   8   2   9      714.71      686.49     38.58 o 
 -17   3   9        1.01        4.07     10.61 o 
 -15   3   9       69.46       86.84      9.99 o 
 -13   3   9        0.00        4.52      6.70 o 
 -11   3   9        9.56       31.69     14.33 o 
  -9   3   9      190.95      158.44      9.04 o 
  -7   3   9       45.00       57.95      4.90 o 
  -5   3   9      108.95       95.87      7.14 o 
  -3   3   9       40.83       41.79      6.61 o 
  -1   3   9       19.61       26.22      9.43 o 
   1   3   9        1.77        6.76      7.81 o 
   3   3   9      164.85      123.54     10.79 o 
   5   3   9        5.40       11.06     10.15 o 
   7   3   9        0.72       -1.18      6.56 o 
   9   3   9      268.69      287.40     27.99 o 
 -16   4   9      129.83      131.06     21.15 o 
 -14   4   9       13.02       24.92      9.52 o 
 -12   4   9      552.31      499.51     22.22 o 
 -10   4   9        2.15       13.60      6.22 o 
  -8   4   9      655.89      669.23     22.74 o 
  -6   4   9      369.34      458.07     16.12 o 
  -4   4   9      626.13      602.98     20.73 o 
  -2   4   9      344.96      304.91     12.96 o 
   0   4   9       60.81       77.54      7.66 o 
   2   4   9     2283.24     2295.17     59.63 o 
   4   4   9      205.83      211.49     15.35 o 
   6   4   9       81.03       87.00     12.22 o 
   8   4   9      260.10      240.87     23.50 o 
 -15   5   9       17.70       15.03      8.81 o 
 -13   5   9       35.48       53.56      8.26 o 
 -11   5   9      340.63      368.43     20.30 o 
  -9   5   9        5.68       15.68      4.87 o 
  -7   5   9      148.47      167.90      9.81 o 
  -5   5   9      211.55      210.86     14.97 o 
  -3   5   9      172.57      174.97     10.67 o 
  -1   5   9      214.22      221.53     13.37 o 
   1   5   9    11144.16    11176.37    238.78 o 
   3   5   9      467.50      416.56     20.74 o 
   5   5   9       76.38       69.96     11.81 o 
   7   5   9       78.07      100.37     16.41 o 
 -16   6   9       35.15       58.90     29.10 o 
 -14   6   9        7.01        8.96      7.25 o 
 -12   6   9      242.85      183.80     12.25 o 
 -10   6   9      599.47      623.08     22.94 o 
  -8   6   9       29.45       25.71      6.00 o 
  -6   6   9      128.00      157.50     15.69 o 
  -4   6   9       38.21       41.99      7.56 o 
  -2   6   9      407.00      480.23     20.68 o 
   0   6   9     5043.11     5505.55    135.73 o 
   2   6   9     1335.45     1325.19     45.87 o 
   4   6   9       47.29       43.55      8.71 o 
   6   6   9      823.19      801.61     33.14 o 
   8   6   9      109.56      136.13     28.14 o 
 -15   7   9        4.09        4.67     14.81 o 
 -13   7   9      358.61      297.87     20.86 o 
 -11   7   9      112.06      123.21     12.04 o 
  -9   7   9       76.86      118.13     11.70 o 
  -7   7   9      147.35      158.47     11.77 o 
  -5   7   9        8.64        5.36      6.09 o 
  -3   7   9      862.86      849.17     28.91 o 
  -1   7   9      589.82      600.15     35.60 o 
   1   7   9      315.07      343.87     20.69 o 
   3   7   9      234.70      219.39     17.44 o 
   5   7   9       55.47       40.43     10.67 o 
   7   7   9      838.40      857.18     49.59 o 
 -14   8   9       21.32       46.25     14.72 o 
 -12   8   9      188.37      224.45     16.64 o 
 -10   8   9       94.77      106.49     11.56 o 
  -8   8   9       23.80       18.95      5.66 o 
  -6   8   9      178.80      141.65     10.69 o 
  -4   8   9      478.63      502.35     23.60 o 
  -2   8   9      511.05      535.83     25.43 o 
   0   8   9      559.61      646.20     27.52 o 
   2   8   9     1098.67     1169.80     40.04 o 
   4   8   9      886.95      806.05     34.26 o 
   6   8   9       18.22       19.16     16.43 o 
 -13   9   9        4.06        5.36      7.28 o 
 -11   9   9      271.86      204.82     16.02 o 
  -9   9   9      142.24      169.50     14.49 o 
  -7   9   9        0.62        4.64      5.70 o 
  -5   9   9      749.68      704.74     25.93 o 
  -3   9   9       36.62       40.38      8.40 o 
  -1   9   9       57.17       64.49     10.29 o 
   1   9   9      264.34      257.74     17.49 o 
   3   9   9      166.24      168.98     16.13 o 
   5   9   9      256.83      237.44     24.84 o 
 -12  10   9       86.83       62.95     15.21 o 
 -10  10   9      690.59      768.07     35.71 o 
  -8  10   9       32.35       38.24      9.84 o 
  -6  10   9       72.91       94.53     12.51 o 
  -4  10   9      619.14      601.99     27.41 o 
  -2  10   9      250.22      301.40     20.25 o 
   0  10   9      373.76      393.05     35.64 o 
   2  10   9      341.13      389.74     23.44 o 
   4  10   9       16.06       53.56     15.83 o 
 -11  11   9      343.66      376.21     28.87 o 
  -9  11   9        1.43        8.84      8.71 o 
  -7  11   9        7.40       21.08      9.09 o 
  -5  11   9       42.82       39.28     15.37 o 
  -3  11   9      196.62      188.45     16.37 o 
  -1  11   9      463.88      404.43     21.35 o 
   1  11   9      346.71      346.37     28.44 o 
   3  11   9      277.00      296.43     24.47 o 
  -8  12   9       99.63       82.80     14.30 o 
  -6  12   9       77.85       77.93     12.57 o 
  -4  12   9      417.99      362.65     30.01 o 
  -2  12   9       74.42       70.52     12.89 o 
   0  12   9       93.34      102.79     15.18 o 
 -16   0  10        0.29        1.60      9.57 o 
 -14   0  10     1446.53     1423.05     69.01 o 
 -12   0  10      292.41      285.56     20.09 o 
 -10   0  10      837.47      943.51     37.60 o 
  -8   0  10     2092.76     2136.38    102.00 o 
  -6   0  10      254.64      186.57     31.34 o 
  -4   0  10      488.63      519.63     39.25 o 
  -2   0  10     2018.15     1855.82     82.92 o 
   0   0  10        0.86      -10.41      9.30 o 
   2   0  10     9619.59     8944.54    414.68 o 
   4   0  10       16.16       10.13     14.64 o 
   6   0  10      383.23      288.42     38.77 o 
   8   0  10        0.30       59.18     20.57 o 
 -17   1  10      352.76      277.08     18.18 o 
 -15   1  10      359.98      309.74     25.36 o 
 -13   1  10       10.59       15.71      6.29 o 
 -11   1  10        0.10        9.57      6.94 o 
  -9   1  10       34.18       54.40      6.13 o 
  -7   1  10      151.86      135.62     12.12 o 
  -5   1  10        9.69        5.24      5.64 o 
  -3   1  10      231.01      205.94     16.15 o 
  -1   1  10      533.63      539.80     26.77 o 
   1   1  10        4.58       12.49      9.06 o 
   3   1  10       51.97       61.17     11.83 o 
   5   1  10        5.77        5.47      7.44 o 
   7   1  10      233.66      201.69     19.53 o 
 -16   2  10        2.20       -0.36      5.08 o 
 -14   2  10       57.60       31.76      7.40 o 
 -12   2  10      222.40      215.84     13.61 o 
 -10   2  10       52.49       81.54      9.13 o 
  -8   2  10      790.17      838.12     26.78 o 
  -6   2  10       58.40       62.05     12.20 o 
  -4   2  10      103.80      109.78     13.55 o 
  -2   2  10       64.53       57.62     11.22 o 
   0   2  10       81.06       73.95     18.43 o 
   2   2  10        9.60       24.54     11.52 o 
   4   2  10      265.97      216.12     21.59 o 
   6   2  10        4.38       28.57     11.85 o 
   8   2  10       87.00      112.74     18.22 o 
 -15   3  10       15.87       23.86     10.62 o 
 -13   3  10       31.34       41.96      7.42 o 
 -11   3  10       14.94       44.93      7.11 o 
  -9   3  10       26.83       21.19      6.03 o 
  -7   3  10        8.58       11.40      7.88 o 
  -5   3  10      150.11      155.54     14.85 o 
  -3   3  10      110.83      118.04     14.26 o 
  -1   3  10     1053.34     1039.46     43.11 o 
   1   3  10      911.34      970.50     41.30 o 
   3   3  10     1064.57     1109.46     51.39 o 
   5   3  10        2.74       14.74     11.65 o 
   7   3  10       36.32       46.30     15.14 o 
 -16   4  10        0.10       15.79     11.73 o 
 -14   4  10       15.75        4.12      5.17 o 
 -12   4  10      358.39      330.04     16.83 o 
 -10   4  10       35.35       41.25      6.51 o 
  -8   4  10      642.17      614.14     22.83 o 
  -6   4  10        0.94        3.30      4.66 o 
  -4   4  10        8.47       22.73     18.88 o 
  -2   4  10      341.74      333.89     21.73 o 
   0   4  10      988.07     1072.27     46.00 o 
   2   4  10      844.39      856.47     42.71 o 
   4   4  10      756.80      733.24     37.25 o 
   6   4  10       26.67       44.54     18.45 o 
 -15   5  10       18.80       32.61     19.86 o 
 -13   5  10        0.26        1.31      6.36 o 
 -11   5  10        3.87        5.46      6.97 o 
  -9   5  10     1058.50     1099.81     36.85 o 
  -7   5  10       29.03       30.57      8.60 o 
  -5   5  10      577.25      528.97     26.44 o 
  -3   5  10     3087.96     3034.05     73.30 o 
  -1   5  10       35.09       54.72     11.40 o 
   1   5  10      110.90       94.75     12.15 o 
   3   5  10        0.98       -4.87      7.17 o 
   5   5  10       64.84       70.15     15.15 o 
   7   5  10      132.77      211.49     24.40 o 
 -14   6  10      142.55      131.20     14.99 o 
 -12   6  10       77.21      109.40     12.66 o 
 -10   6  10      105.61      129.72     12.81 o 
  -8   6  10      205.93      200.90     13.17 o 
  -6   6  10       22.76       31.23      8.98 o 
  -4   6  10        6.67        9.07      6.09 o 
  -2   6  10     3925.20     3897.07     97.73 o 
   0   6  10     2252.43     2362.06     69.96 o 
   2   6  10      201.88      194.75     17.71 o 
   4   6  10       35.58       31.27     11.91 o 
   6   6  10      437.53      408.26     33.14 o 
 -13   7  10        0.18        7.97      6.99 o 
 -11   7  10      312.66      314.68     18.37 o 
  -9   7  10      144.64      147.56     17.18 o 
  -7   7  10      360.26      361.84     20.16 o 
  -5   7  10      348.95      340.02     23.50 o 
  -3   7  10     3023.08     3057.79     84.92 o 
  -1   7  10      488.14      504.79     24.23 o 
   1   7  10      732.98      756.28     35.53 o 
   3   7  10       27.26       40.56     14.38 o 
   5   7  10       96.39      115.76     26.48 o 
 -12   8  10      101.52      129.08     17.86 o 
 -10   8  10       32.17       42.69     12.21 o 
  -8   8  10        0.00        8.76     10.72 o 
  -6   8  10       96.63      101.89     10.97 o 
  -4   8  10       57.10       44.31      8.77 o 
  -2   8  10      563.53      584.88     27.03 o 
   0   8  10      355.46      358.49     37.02 o 
   2   8  10      110.22      132.15     15.89 o 
   4   8  10      619.65      648.94     40.50 o 
 -11   9  10       11.12       18.08      8.73 o 
  -9   9  10       61.07       70.49     17.35 o 
  -7   9  10       95.84      102.11     11.96 o 
  -5   9  10       17.72       40.29      8.30 o 
  -3   9  10       90.46       65.63     10.81 o 
  -1   9  10        0.00       10.22      8.81 o 
   1   9  10        0.34       -4.99      6.82 o 
   3   9  10        6.36       16.87     14.88 o 
 -10  10  10      117.40      113.27     14.82 o 
  -8  10  10       11.79        6.70      8.58 o 
  -6  10  10       24.35       43.38     11.14 o 
  -4  10  10      333.81      304.93     20.17 o 
  -2  10  10      424.68      353.96     29.67 o 
   0  10  10      361.66      396.31     25.99 o 
   2  10  10      110.37      119.72     15.74 o 
  -9  11  10      294.95      292.51     23.97 o 
  -7  11  10      166.35      179.32     19.72 o 
  -5  11  10      181.83      163.17     21.16 o 
  -3  11  10        4.50        2.91      8.36 o 
  -1  11  10      933.75      957.77     47.56 o 
 -15   1  11       87.76       84.10     11.23 o 
 -13   1  11       37.44       44.76     11.94 o 
 -11   1  11      450.41      471.63     29.63 o 
  -9   1  11      344.70      306.47     18.62 o 
  -7   1  11      233.92      236.52     17.71 o 
  -5   1  11      357.18      382.30     24.29 o 
  -3   1  11      270.77      256.93     18.23 o 
  -1   1  11      402.11      414.58     27.48 o 
   1   1  11      109.29       89.38     13.40 o 
   3   1  11      813.45      710.01     40.37 o 
   5   1  11        2.65       -3.10     22.96 o 
 -14   2  11      156.25      130.55     13.01 o 
 -12   2  11        0.13       11.62      7.53 o 
 -10   2  11        6.76       14.11     10.08 o 
  -8   2  11     1142.88     1170.62     53.58 o 
  -6   2  11     1371.82     1446.57     69.26 o 
  -4   2  11      180.50      187.38     17.06 o 
  -2   2  11       66.36       58.21     12.49 o 
   0   2  11      233.08      216.82     19.83 o 
   2   2  11      857.36      803.63     42.56 o 
   4   2  11      319.13      286.56     26.07 o 
   6   2  11       31.21       29.90     13.71 o 
 -15   3  11       29.40       26.66     10.56 o 
 -13   3  11        4.66        6.28      6.94 o 
 -11   3  11       81.25       87.21      9.89 o 
  -9   3  11      227.57      236.53     18.92 o 
  -7   3  11       15.50       22.43      9.61 o 
  -5   3  11      333.91      309.62     21.45 o 
  -3   3  11       84.65      102.91     14.81 o 
  -1   3  11       75.37       65.16     13.64 o 
   1   3  11      641.71      605.21     36.06 o 
   3   3  11        6.20        3.55      6.85 o 
   5   3  11      452.79      450.75     31.47 o 
 -14   4  11        0.00       20.28     11.00 o 
 -12   4  11      327.80      339.98     20.52 o 
 -10   4  11       53.26       39.88      8.62 o 
  -8   4  11      141.80      132.77     14.49 o 
  -6   4  11      131.71      159.93     17.64 o 
  -4   4  11      136.35      135.23     14.41 o 
  -2   4  11      684.89      660.60     32.88 o 
   0   4  11      106.37      110.64     17.89 o 
   2   4  11      211.66      181.01     19.48 o 
   4   4  11       58.44       58.95     14.84 o 
 -13   5  11       88.05      120.95     14.95 o 
 -11   5  11        2.71       15.77     10.72 o 
  -9   5  11      175.12      158.84     20.54 o 
  -7   5  11        0.79        3.60      8.66 o 
  -5   5  11       85.20       80.30     13.04 o 
  -3   5  11     5079.35     5129.53    164.00 o 
  -1   5  11      860.32      787.93     49.28 o 
   1   5  11       15.45       27.84     12.62 o 
   3   5  11       87.26       99.96     16.97 o 
   5   5  11      119.18      111.87     15.09 o 
 -14   6  11      122.59      102.01     13.77 o 
 -12   6  11       21.21       40.00     11.12 o 
 -10   6  11       44.60       80.49     11.85 o 
  -8   6  11        8.12       32.73     13.69 o 
  -6   6  11       22.36       11.61      8.65 o 
  -4   6  11     1646.41     1675.70     68.01 o 
  -2   6  11     1641.04     1471.94    107.21 o 
   0   6  11       40.91       23.52     11.55 o 
   2   6  11      288.48      318.27     25.43 o 
   4   6  11        3.09       13.22     11.11 o 
 -13   7  11        0.11        3.42      9.69 o 
 -11   7  11      195.75      247.97     22.44 o 
  -9   7  11       39.52       37.43     10.80 o 
  -7   7  11      516.21      547.65     25.88 o 
  -5   7  11      139.15      111.97     12.19 o 
  -3   7  11       64.24       86.71     15.40 o 
  -1   7  11      220.54      202.58     19.38 o 
   1   7  11      100.89       88.06     16.57 o 
   3   7  11       59.75       76.16     14.39 o 
 -12   8  11        4.60       32.37     10.68 o 
 -10   8  11       29.55       41.75     11.13 o 
  -8   8  11      193.54      207.11     23.22 o 
  -6   8  11       13.27       23.03      9.86 o 
  -4   8  11     1041.87     1069.90     42.54 o 
  -2   8  11      738.35      765.45     38.66 o 
   0   8  11        6.24       10.38     10.38 o 
   2   8  11        4.76       13.76     10.60 o 
  -9   9  11       15.30       20.95     10.02 o 
  -7   9  11        4.08       24.28      9.91 o 
  -5   9  11       38.49       51.84     10.75 o 
  -3   9  11       34.51       58.85     14.88 o 
  -1   9  11        0.47       -4.92      7.64 o 
   1   9  11      169.28      137.14     18.71 o 
  -8  10  11      143.27      123.82     16.22 o 
  -6  10  11       51.05      116.12     17.92 o 
  -4  10  11       85.73      114.49     15.25 o 
  -2  10  11       38.19       42.27     12.45 o 
 -14   0  12       11.16        6.93     11.12 o 
 -12   0  12      467.86      487.05     49.59 o 
 -10   0  12        1.78        6.99     27.27 o 
  -8   0  12      238.71      228.12     33.14 o 
  -6   0  12      130.23      179.42     29.03 o 
  -4   0  12        0.11       29.92     17.86 o 
  -2   0  12     3805.30     3711.23    179.26 o 
   0   0  12      328.01      332.03     37.10 o 
   2   0  12      426.00      382.31     40.10 o 
   4   0  12       96.30      111.00     44.64 o 
 -13   1  12        6.19       28.02     14.83 o 
 -11   1  12        0.54        1.30      7.27 o 
  -9   1  12       60.43       60.38     14.83 o 
  -7   1  12       49.27       25.96      9.20 o 
  -5   1  12       14.81       30.80      9.55 o 
  -3   1  12       15.44       27.59     11.68 o 
  -1   1  12       80.48       63.07     11.83 o 
   1   1  12       21.48       17.97     13.41 o 
   3   1  12      386.22      434.89     33.19 o 
 -14   2  12        0.04       12.59     10.33 o 
 -12   2  12       44.57       72.79     17.03 o 
 -10   2  12       15.91       37.37     11.02 o 
  -8   2  12       32.15       52.98     13.94 o 
  -6   2  12      122.62      148.58     16.48 o 
  -4   2  12        8.22       17.76     10.31 o 
  -2   2  12        0.07       -2.62      8.13 o 
   0   2  12       12.76       15.48     12.36 o 
   2   2  12      115.01       89.83     17.69 o 
   4   2  12      198.59      193.05     20.25 o 
 -13   3  12        0.89       10.13     21.27 o 
 -11   3  12        7.44       27.12     19.13 o 
  -9   3  12        1.32        1.45      8.16 o 
  -7   3  12       76.14      115.18     14.03 o 
  -5   3  12      179.67      197.02     17.96 o 
  -3   3  12      338.66      338.41     25.01 o 
  -1   3  12      709.81      751.08     41.92 o 
   1   3  12      161.53      169.86     21.28 o 
   3   3  12      144.39      143.95     17.37 o 
 -12   4  12      213.61      221.98     19.46 o 
 -10   4  12        0.00       12.87     10.85 o 
  -8   4  12       17.84       34.75     20.76 o 
  -6   4  12       74.59       74.21     12.43 o 
  -4   4  12      408.69      442.72     30.78 o 
  -2   4  12      556.03      545.81     40.61 o 
   0   4  12      236.48      251.83     24.72 o 
   2   4  12      240.85      244.05     23.14 o 
 -13   5  12      133.13      121.45     19.26 o 
 -11   5  12       24.62       69.20     20.98 o 
  -9   5  12      135.35      128.06     18.33 o 
  -7   5  12      730.51      803.07     43.10 o 
  -5   5  12       66.78       58.11     14.51 o 
  -3   5  12        0.10       14.53     12.22 o 
  -1   5  12      143.93      139.65     19.19 o 
   1   5  12       25.86       33.39     12.66 o 
 -12   6  12        5.26       17.25     13.63 o 
 -10   6  12       80.29       62.76     13.56 o 
  -8   6  12       31.29       41.54     13.11 o 
  -6   6  12      671.14      668.12     40.15 o 
  -4   6  12      226.00      224.55     21.52 o 
  -2   6  12       16.77        7.34      9.31 o 
   0   6  12      283.39      308.66     26.53 o 
   2   6  12      260.51      289.46     28.36 o 
 -11   7  12        7.10        5.39      9.79 o 
  -9   7  12       49.70       62.99     13.62 o 
  -7   7  12      592.39      599.76     48.54 o 
  -5   7  12      401.51      471.40     36.52 o 
  -3   7  12      360.57      370.14     39.16 o 
  -1   7  12       38.94       58.20     13.87 o 
  -8   8  12        4.55       18.84     11.80 o 
  -6   8  12      179.46      170.98     21.74 o 
  -4   8  12      511.12      483.55     30.86 o 
  -2   8  12       62.21       55.92     14.18 o 
  -5   9  12       59.15       93.29     22.45 o 
 -11   1  13      243.59      231.90     26.13 o 
  -9   1  13        1.33       -9.41     11.03 o 
  -7   1  13       17.63       25.79     11.83 o 
  -5   1  13        0.06       16.55     13.00 o 
  -3   1  13       16.48       -6.48      9.96 o 
  -1   1  13      679.26      668.23     40.05 o 
   1   1  13      198.18      192.14     22.41 o 
 -12   2  13      227.26      219.57     23.58 o 
 -10   2  13      215.19      228.59     27.04 o 
  -8   2  13       99.32      108.82     15.87 o 
  -6   2  13       33.75       19.81     11.18 o 
  -4   2  13        4.16        0.68      7.81 o 
  -2   2  13      293.30      294.43     27.74 o 
   0   2  13      145.36      180.66     24.85 o 
 -11   3  13       34.86       44.63     12.58 o 
  -9   3  13       38.69       65.21     14.64 o 
  -7   3  13       40.26       44.24     13.59 o 
  -5   3  13      143.37      150.66     21.06 o 
  -3   3  13      439.50      480.96     33.88 o 
  -1   3  13        4.44       29.40     15.88 o 
 -10   4  13        0.78        0.78     10.50 o 
  -8   4  13        9.87        2.32      8.16 o 
  -6   4  13      870.46      856.80     45.65 o 
  -4   4  13       86.67      118.53     15.33 o 
  -2   4  13        5.76       11.82     11.71 o 
   0   4  13      268.42      284.43     31.49 o 
  -9   5  13       67.34       59.40     16.61 o 
  -7   5  13     1028.98      990.26     49.64 o 
  -5   5  13      111.36      101.67     18.57 o 
  -3   5  13      121.48      134.92     20.32 o 
  -1   5  13      158.05      190.44     22.25 o 
  -8   6  13      328.58      337.55     28.98 o 
  -6   6  13     1187.32     1214.26     59.20 o 
  -4   6  13      129.45      113.93     18.09 o 
  -8   0  14       52.29       36.25     17.63 o 
  -6   0  14      422.89      348.40     40.41 o 
  -4   0  14       15.30       35.09     27.30 o 
  -9   1  14        3.46        9.69      9.31 o 
  -7   1  14        6.57        2.69      8.46 o 
  -5   1  14       36.85       66.14     16.77 o 
  -3   1  14      216.63      201.38     23.33 o 
  -8   2  14        5.58       11.78     11.10 o 
  -6   2  14        4.38       27.55     13.16 o 
  -4   2  14      131.79      151.79     21.81 o 
  -7   3  14        3.07       14.13     17.07 o 
  -5   3  14       25.30       22.04     21.17 o 
                                                 
